# Supplementary material for: T-Type Calcium Channel Inhibitors Induce Apoptosis in Medulloblastoma Cells Associated with Altered Metabolic Activity
Source: Mol Neurobiol. 2022 Mar 4;59(5):2932–45. doi: 10.1007/s12035-022-02771-0 (PMC9016057; doi:10.1007/s12035-022-02771-0)
Supplement: Supplementary file 2 — Supplemental Table S1 (XLSX 58.9 KB) [file 12035_2022_2771_MOESM2_ESM.xlsx]

## Sheet: candidates_MaxLFQ_filtered_ttes
Proteins identified as candidates in Spectronaut
PG.ProteinGroups	PG.Genes	PG.ProteinDescriptions	#!{C:Group1}CON	CON	CON	MIB	MIB	MIB	Student's T-test Significant MIB_CON	Student's T-test significant	-Log Student's T-test p-value MIB_CON	Student's T-test q-value MIB_CON	Student's T-test Difference MIB_CON	Student's T-test Test statistic MIB_CON
Q01581	HMGCS1	Hydroxymethylglutaryl-CoA synthase, cytoplasmic	15.5159	15.5703	15.3907	17.9943	18.202	16.7472	+	MIB_CON	2.03514	0	2.15555	4.71249
P62158	CALM1	Calmodulin	15.8586	15.7761	15.5511	18.3747	18.0757	16.7609	+	MIB_CON	1.78665	0.001	2.00853	3.98421
Q99519	NEU1	Sialidase-1	12.9989	13.663	13.6751	15.5208	15.8172	15.0042	+	MIB_CON	2.44729	0	2.00172	6.13856
O14561	NDUFAB1	Acyl carrier protein, mitochondrial	16.334	14.678	14.6	17.5297	17.5514	16.4179	+	MIB_CON	1.35269	0.012878	1.96235	2.89381
Q9Y5J9	TIMM8B	Mitochondrial import inner membrane translocase subunit Tim8 B	14.9861	14.0818	12.9115	16.7576	16.2475	14.6639	+	MIB_CON	1.0227	0.0325385	1.89652	2.17846
P07919	UQCRH	Cytochrome b-c1 complex subunit 6, mitochondrial	16.7257	14.2173	15.6371	17.5743	17.5443	17.0972	+	MIB_CON	1.18951	0.0243617	1.87862	2.53037
P80723	BASP1	Brain acid soluble protein 1	13.172	13.2681	12.4361	17.2982	14.4754	12.7235			0.620029	0.134886	1.87364	1.37941
P02649	APOE	Apolipoprotein E	13.2605	13.6578	14.2987	15.7023	15.4796	15.6263	+	MIB_CON	2.41707	0	1.86373	6.02337
Q9NX55	HYPK	Huntingtin-interacting protein K	14.626	12.0515	13.3723	15.4122	15.5462	14.5536	+	MIB_CON	1.06201	0.0324158	1.82076	2.25985
Q9NR19	ACSS2	Acetyl-coenzyme A synthetase, cytoplasmic	13.1216	13.4919	13.0802	15.1706	15.3823	14.451	+	MIB_CON	2.3284	0	1.77008	5.69569
Q567V2	MPV17L2	Mpv17-like protein 2	13.4822	13.4283	12.8952	14.9264	15.1264	14.9271	+	MIB_CON	3.01248	0	1.7247	8.67513
P37268	FDFT1	Squalene synthase	15.8169	15.743	15.8243	17.6717	17.6309	16.8861	+	MIB_CON	2.47364	0	1.60151	6.2405
Q9BTM9	URM1	Ubiquitin-related modifier 1	14.515	12.6092	12.076	14.8634	15.0824	13.9942	+	MIB_CON	0.908733	0.0454035	1.57992	1.94697
Q9UMX0	UBQLN1	Ubiquilin-1	14.522	13.7933	13.997	16.0304	16.0304	14.9276	+	MIB_CON	1.66251	0.00275969	1.55869	3.65105
P21741	MDK	Midkine	13.1339	13.2109	13.171	15.4656	14.0362	14.3512	+	MIB_CON	1.53596	0.005	1.44575	3.32985
Q15121	PEA15	Astrocytic phosphoprotein PEA-15	15.752	14.3727	14.8784	16.5561	16.7742	15.9353	+	MIB_CON	1.39529	0.0115337	1.42082	2.99234
P07602	PSAP	Prosaposin	14.4101	14.372	14.297	15.8363	15.8672	15.6239	+	MIB_CON	4.15185	0	1.41612	16.9828
O43169	CYB5B	Cytochrome b5 type B	16.979	15.555	16.2033	17.8391	17.7801	17.3095	+	MIB_CON	1.45941	0.00885906	1.39713	3.14379
Q9BWD1	ACAT2	Acetyl-CoA acetyltransferase, cytosolic	16.1922	16.2691	16.1315	17.7589	17.8721	17.0883	+	MIB_CON	2.28785	0	1.37552	5.55082
P60660	MYL6	Myosin light polypeptide 6	16.7062	14.2509	15.4987	17.0365	17.0644	16.4514			0.862253	0.0554335	1.36552	1.85417
P02786	TFRC	Transferrin receptor protein 1	14.9131	15.2782	15.2997	16.3399	16.5221	16.6582	+	MIB_CON	3.00296	0	1.34307	8.62564
O43716	GATC	Glutamyl-tRNA(Gln) amidotransferase subunit C, mitochondrial	14.7658	12.4505	13.5869	15.0954	15.1378	14.5891	+	MIB_CON	0.904276	0.0465043	1.33968	1.93803
A2RU67	FAM234B	Protein FAM234B	13.7758	13.5443	13.7047	15.1477	14.9835	14.7913	+	MIB_CON	3.33351	0	1.29928	10.5068
O60888	CUTA	Protein CutA	15.8204	14.4051	14.8871	16.5623	16.808	15.6296	+	MIB_CON	1.10983	0.028	1.29575	2.36008
P09972	ALDOC	Fructose-bisphosphate aldolase C	15.3808	15.2383	15.7507	16.9323	16.769	16.5278	+	MIB_CON	2.58242	0	1.28641	6.67676
P02787	TF	Serotransferrin	13.822	13.955	14.0018	15.0551	15.0484	15.5103	+	MIB_CON	2.85465	0	1.27828	7.88695
P53602	MVD	Diphosphomevalonate decarboxylase	14.4377	14.5791	14.2408	15.886	15.92	15.2691	+	MIB_CON	2.26122	0	1.27247	5.45731
P20674	COX5A	Cytochrome c oxidase subunit 5A, mitochondrial	16.1592	15.0045	15.5409	16.9525	17.1251	16.4272	+	MIB_CON	1.4886	0.00819178	1.26674	3.21405
Q15392	DHCR24	Delta(24)-sterol reductase	15.0211	14.988	14.9335	16.31	16.3448	15.8074	+	MIB_CON	2.58442	0	1.17322	6.685
Q9NQP4	PFDN4	Prefoldin subunit 4	15.2815	13.6521	14.2573	16.3432	15.3739	14.8834			0.822218	0.0648644	1.13654	1.77485
P05386	RPLP1	60S acidic ribosomal protein P1	16.2018	14.9419	14.9343	16.5538	16.9805	15.914	+	MIB_CON	1.00803	0.0328381	1.12344	2.14831
P14324	FDPS	Farnesyl pyrophosphate synthase	16.8344	17.011	16.8347	18.1243	18.1529	17.7231	+	MIB_CON	2.73732	0	1.10675	7.34344
P84090	ERH	Enhancer of rudimentary homolog	15.3553	13.6408	14.639	16.4743	15.441	15.0092			0.763999	0.0753333	1.09643	1.66032
P09486	SPARC	SPARC	14.2804	14.3741	14.7987	15.3957	15.768	15.5741	+	MIB_CON	2.32788	0	1.09491	5.6938
P29966	MARCKS	Myristoylated alanine-rich C-kinase substrate	14.3398	13.6496	13.8739	16.9715	14.4006	13.6659			0.444703	0.261615	1.05825	1.03493
P05387	RPLP2	60S acidic ribosomal protein P2	17.5287	15.4917	17.0428	17.7753	17.9078	17.5511			0.782475	0.0712951	1.05698	1.69658
Q86SX6	GLRX5	Glutaredoxin-related protein 5, mitochondrial	14.6875	14.1279	14.5494	15.928	15.7312	14.8608	+	MIB_CON	1.33512	0.0133095	1.05172	2.85364
P60880	SNAP25	Synaptosomal-associated protein 25	14.7023	12.8936	14.1685	15.2988	14.8866	14.7206			0.86452	0.0546034	1.04719	1.85868
P05067	APP	Amyloid beta A4 protein	12.6482	12.8799	13.4483	13.9453	14.0758	14.0598	+	MIB_CON	1.89461	0	1.0348	4.28996
Q13907	IDI1	Isopentenyl-diphosphate Delta-isomerase 1	14.6788	14.441	14.2191	15.7141	15.7298	14.9856	+	MIB_CON	1.67788	0.00287097	1.0302	3.69127
P46976	GYG1	Glycogenin-1	15.0851	13.8542	14.9728	15.6527	15.8257	15.4925	+	MIB_CON	1.18491	0.0242328	1.0196	2.52043
P09496	CLTA	Clathrin light chain A	15.5492	14.461	14.6288	17.1276	15.59	14.963			0.628278	0.129811	1.0139	1.39548
P48449	LSS	Lanosterol synthase	14.963	15.0828	15.0924	16.1927	16.278	15.6821	+	MIB_CON	2.20695	0	1.00485	5.27064
Q969Y2	GTPBP3	tRNA modification GTPase GTPBP3, mitochondrial	13.1455	13.1452	12.9128	15.6222	12.5066	14.0697			0.480441	0.233761	0.998349	1.10593
O75531	BANF1	Barrier-to-autointegration factor	16.5034	14.7885	15.0534	16.7592	16.4705	16.0911			0.809178	0.0664603	0.991801	1.74912
Q8IXH6	TP53INP2	Tumor protein p53-inducible nuclear protein 2	13.2934	12.7387	12.2852	14.4244	13.8158	13.0448	+	MIB_CON	0.935749	0.0426667	0.989249	2.0013
Q9NZ45	CISD1	CDGSH iron-sulfur domain-containing protein 1	15.7097	14.754	15.1657	16.5359	16.4144	15.6427	+	MIB_CON	1.18036	0.0241053	0.987861	2.51061
Q9NRR5	UBQLN4	Ubiquilin-4	14.7932	13.6207	14.0812	15.1854	15.3046	14.9502	+	MIB_CON	1.29063	0.0172254	0.981722	2.75308
Q96S82	UBL7	Ubiquitin-like protein 7	13.4565	11.1334	12.5389	13.3695	13.4474	13.2029			0.64007	0.12546	0.963633	1.41845
Q9P0R6	GSKIP	GSK3-beta interaction protein	14.5304	13.1917	13.5942	14.6617	14.9481	14.5846	+	MIB_CON	1.09567	0.0295879	0.959352	2.33027
Q9NRX5	SERINC1	Serine incorporator 1	14.7383	14.717	14.939	15.9612	15.7325	15.5575	+	MIB_CON	2.65233	0	0.952302	6.9708
Q9UHD9	UBQLN2	Ubiquilin-2	13.8143	13.0528	13.397	14.6253	14.5418	13.9529	+	MIB_CON	1.4484	0.00874172	0.951977	3.1175
Q13137	CALCOCO2	Calcium-binding and coiled-coil domain-containing protein 2	13.1095	13.1053	13.6123	14.2573	14.1127	14.3002	+	MIB_CON	2.22608	0	0.947685	5.33584
P27105	STOM	Erythrocyte band 7 integral membrane protein	14.6175	14.6275	15.0963	15.6862	15.6734	15.7996	+	MIB_CON	2.34698	0	0.939315	5.76312
P10745	RBP3	Retinol-binding protein 3	14.3622	14.7019	14.8593	15.6442	15.7408	15.3023	+	MIB_CON	2.01584	0	0.9213	4.65272
O14810	CPLX1	Complexin-1	15.2003	13.9894	14.9762	16.0468	15.6978	15.1582	+	MIB_CON	0.942124	0.042371	0.912316	2.01416
Q63HQ2	EGFLAM	Pikachurin	13.9682	14.1509	14.2318	14.9681	15.1661	14.9429	+	MIB_CON	3.00616	0	0.908743	8.64224
O60925	PFDN1	Prefoldin subunit 1	15.5984	14.3845	14.8508	15.9254	16.0038	15.6247	+	MIB_CON	1.14651	0.0250625	0.906749	2.43796
P30626	SRI	Sorcin	15.3676	14.3479	14.5469	15.7398	15.8437	15.3175	+	MIB_CON	1.17782	0.0239791	0.879576	2.50513
P84074	HPCA	Neuron-specific calcium-binding protein hippocalcin	14.3075	13.9415	14.7493	15.1783	15.1253	15.3077	+	MIB_CON	1.65552	0.00273846	0.871001	3.63283
Q9UBM7	DHCR7	7-dehydrocholesterol reductase	16.5151	16.232	16.1699	17.3738	17.2224	16.9328	+	MIB_CON	2.18624	0	0.870656	5.20079
Q9NR28	DIABLO	Diablo homolog, mitochondrial	15.2127	13.9344	14.3624	15.6002	15.4504	15.0429	+	MIB_CON	0.982542	0.0377383	0.861348	2.09618
Q9Y3D0	FAM96B	Mitotic spindle-associated MMXD complex subunit MIP18	14.8843	13.5818	13.992	15.089	15.1851	14.7448	+	MIB_CON	0.982988	0.0379155	0.853603	2.09709
Q92859	NEO1	Neogenin	14.6685	14.9967	14.9742	15.5627	15.8998	15.6976	+	MIB_CON	2.36413	0	0.8402	5.82591
Q969H8	MYDGF	Myeloid-derived growth factor	14.6243	14.0221	14.4888	15.4195	15.3674	14.8509	+	MIB_CON	1.50024	0.0073931	0.834199	3.24228
Q14108	SCARB2	Lysosome membrane protein 2	16.8264	16.8019	17.0321	17.6988	17.7095	17.7501	+	MIB_CON	3.43412	0	0.832662	11.1516
Q53FP2	TMEM35	Transmembrane protein 35	13.5319	13.4717	14.3656	14.6386	14.7781	14.4274	+	MIB_CON	1.26523	0.0183409	0.824938	2.69641
Q03426	MVK	Mevalonate kinase	14.4411	14.3772	14.2438	15.1903	15.4585	14.8728	+	MIB_CON	1.99236	0	0.819854	4.58077
Q9BYN0	SRXN1	Sulfiredoxin-1	11.8638	12.6273	12.7437	13.2608	13.0141	13.3797	+	MIB_CON	1.27728	0.0177371	0.806646	2.72324
Q92673	SORL1	Sortilin-related receptor	13.8199	14.0717	14.1303	15.0066	14.7351	14.6956	+	MIB_CON	2.38434	0	0.805105	5.90063
O00560	SDCBP	Syntenin-1	14.0528	14.6785	14.5981	15.0521	15.3116	15.3741	+	MIB_CON	1.66263	0.00278125	0.802818	3.65134
P12829	MYL4	Myosin light chain 4	14.9473	13.1442	14.7095	15.0182	15.0811	15.0999			0.636827	0.125723	0.79941	1.41213
Q9UKR5	C14orf1	Probable ergosterol biosynthetic protein 28	15.7564	15.1548	14.5138	16.7072	16.1359	14.9751			0.569077	0.166354	0.797718	1.28004
P67936	TPM4	Tropomyosin alpha-4 chain	16.1895	15.4211	15.9578	17.8836	16.2148	15.86			0.528027	0.196943	0.796685	1.19967
P09455	RBP1	Retinol-binding protein 1	15.1358	15.5015	15.5467	16.3478	16.4432	15.7826	+	MIB_CON	1.5107	0.0074965	0.79653	3.26779
Q13541	EIF4EBP1	Eukaryotic translation initiation factor 4E-binding protein 1	16.1584	15.8927	16.1606	17.0812	17.0092	16.5072	+	MIB_CON	1.77481	0.000981818	0.795283	3.95159
Q53GQ0	HSD17B12	Very-long-chain 3-oxoacyl-CoA reductase	15.4544	15.5303	15.4956	16.4581	16.3378	16.0214	+	MIB_CON	2.38385	0	0.77898	5.89881
P58546	MTPN	Myotrophin	15.0711	13.7483	14.2622	15.0945	15.4894	14.8341			0.841552	0.0617702	0.778808	1.81309
P52815	MRPL12	39S ribosomal protein L12, mitochondrial	16.7058	15.7517	16.1406	17.2432	17.1713	16.4983	+	MIB_CON	0.992037	0.0365877	0.771542	2.11556
Q14534	SQLE	Squalene monooxygenase	14.9909	14.8679	14.864	15.7985	15.9723	15.2664	+	MIB_CON	1.62938	0.00265672	0.771486	3.56522
Q9Y5J7	TIMM9	Mitochondrial import inner membrane translocase subunit Tim9	14.3828	13.2389	14.2965	14.9389	14.7768	14.5153	+	MIB_CON	0.928824	0.0429596	0.770903	1.98734
Q9H773	DCTPP1	dCTP pyrophosphatase 1	16.5986	15.237	15.9337	16.8699	16.7961	16.4089			0.853732	0.0591111	0.768531	1.83724
Q15800	MSMO1	Methylsterol monooxygenase 1	13.7603	13.7421	13.9682	14.8915	14.735	14.1202	+	MIB_CON	1.43268	0.00993548	0.758706	3.08018
P78310	CXADR	Coxsackievirus and adenovirus receptor	14.2007	14.0082	14.0555	14.6363	15.0467	14.8563	+	MIB_CON	2.34255	0	0.758328	5.74699
Q9BX68	HINT2	Histidine triad nucleotide-binding protein 2, mitochondrial	15.6143	14.9755	15.6474	16.0652	16.3693	16.0653	+	MIB_CON	1.45329	0.0088	0.754182	3.12916
Q14764	MVP	Major vault protein	13.3813	13.2148	13.9921	13.8646	14.3218	14.6595	+	MIB_CON	1.07195	0.0316219	0.752587	2.28057
P51797	CLCN6	Chloride transport protein 6	13.0109	12.6377	12.4358	13.3139	13.8978	13.1259	+	MIB_CON	1.22915	0.0210829	0.751081	2.61675
P09497	CLTB	Clathrin light chain B	14.0202	12.6679	13.2764	14.9926	14.0881	13.1248			0.48825	0.226846	0.746992	1.12137
Q8NBW4	SLC38A9	Sodium-coupled neutral amino acid transporter 9	13.8573	12.8369	14.2292	14.2629	14.4793	14.4175			0.819754	0.0651139	0.745427	1.76999
P63208	SKP1	S-phase kinase-associated protein 1	15.5864	14.3469	15.0651	15.9207	15.746	15.5507	+	MIB_CON	0.921783	0.0445867	0.739674	1.97317
Q16850	CYP51A1	Lanosterol 14-alpha demethylase	15.5149	15.2721	15.472	16.2786	16.4724	15.7224	+	MIB_CON	1.4477	0.00868421	0.738125	3.11585
Q9H2H8	PPIL3	Peptidyl-prolyl cis-trans isomerase-like 3	14.9291	13.5016	14.6025	15.4812	15.3317	14.4346			0.611534	0.138132	0.738047	1.36286
P31641	SLC6A6	Sodium- and chloride-dependent taurine transporter	13.4933	13.4086	13.7928	14.8129	14.183	13.9118	+	MIB_CON	1.19065	0.024492	0.737696	2.53285
Q6PUV4	CPLX2	Complexin-2	15.0119	13.6776	14.9965	15.4095	15.3603	15.1222			0.748678	0.078871	0.735327	1.63031
Q15125	EBP	3-beta-hydroxysteroid-Delta(8),Delta(7)-isomerase	15.092	14.7579	15.0186	15.8797	15.6495	15.4818	+	MIB_CON	2.01522	0	0.714156	4.65082
Q13501	SQSTM1	Sequestosome-1	13.4756	13.6482	13.243	14.204	14.022	14.2821	+	MIB_CON	2.151	0	0.713783	5.08356
Q5BJF2	TMEM97	Transmembrane protein 97	15.5145	15.6152	15.7251	16.5835	16.2418	16.16	+	MIB_CON	2.11241	0	0.71019	4.95757
P53396	ACLY	ATP-citrate synthase	17.4146	17.4453	17.2947	18.2115	18.2685	17.7952	+	MIB_CON	1.97499	0	0.706905	4.52809
Q8NHP6	MOSPD2	Motile sperm domain-containing protein 2	13.4444	13.8768	13.2041	13.9766	14.27	14.3868	+	MIB_CON	1.41318	0.0111447	0.702691	3.0342
P56937	HSD17B7	3-keto-steroid reductase	15.3512	15.4064	15.2278	16.0144	16.2514	15.8125	+	MIB_CON	2.1491	0	0.697633	5.07728
O15439	ABCC4	Multidrug resistance-associated protein 4	13.5467	13.226	13.4662	14.0767	14.2512	13.9464	+	MIB_CON	2.18399	0	0.678477	5.19322
P18859	ATP5J	ATP synthase-coupling factor 6, mitochondrial	15.6727	14.8031	15.2875	16.3881	15.8373	15.566	+	MIB_CON	0.903835	0.0468398	0.676003	1.93715
Q00765	REEP5	Receptor expression-enhancing protein 5	15.473	15.5683	15.6133	16.6162	16.0946	15.9647	+	MIB_CON	1.52921	0.0075493	0.673662	3.31321
P06213	INSR	Insulin receptor	12.6783	12.6438	12.8529	13.3469	13.5357	13.3063	+	MIB_CON	2.66005	0	0.67128	7.00394
Q8WVC6	DCAKD	Dephospho-CoA kinase domain-containing protein	13.9057	13.8601	14.3695	14.8654	14.6775	14.5967	+	MIB_CON	1.67655	0.002848	0.668097	3.68779
P14415	ATP1B2	Sodium/potassium-transporting ATPase subunit beta-2	12.772	13.3881	13.6851	14.4943	13.6032	13.7469			0.798821	0.0695768	0.66641	1.72872
P11279	LAMP1	Lysosome-associated membrane glycoprotein 1	15.19	15.0185	15.5648	15.9435	15.7296	16.099	+	MIB_CON	1.58061	0.00352941	0.666276	3.44117
Q14123	PDE1C	Calcium/calmodulin-dependent 3',5'-cyclic nucleotide phosphodiesterase 1C	12.161	12.4676	12.5143	12.8503	13.066	13.2194	+	MIB_CON	1.90161	0	0.66425	4.31034
P18669	PGAM1	Phosphoglycerate mutase 1	17.4146	16.9599	17.6075	18.1065	18.0517	17.8077	+	MIB_CON	1.44409	0.00862745	0.661255	3.10725
P00390	GSR	Glutathione reductase, mitochondrial	15.0321	14.8096	15.3566	15.7616	15.7294	15.6832	+	MIB_CON	1.83013	0	0.658661	4.10549
P49327	FASN	Fatty acid synthase	17.7531	17.7134	17.5737	18.4159	18.5736	18.0205	+	MIB_CON	1.71495	0.00193333	0.656621	3.78949
Q92542	NCSTN	Nicastrin	14.8446	14.758	15.1477	15.4634	15.6178	15.6384	+	MIB_CON	2.13591	0	0.656429	5.03398
Q9NYJ7	DLL3	Delta-like protein 3	13.2493	13.218	12.8891	13.9037	13.8046	13.6007	+	MIB_CON	1.95489	0	0.650919	4.46768
Q99447	PCYT2	Ethanolamine-phosphate cytidylyltransferase	13.793	13.9281	13.5341	14.566	14.4054	14.2219	+	MIB_CON	1.87634	0	0.646012	4.23711
Q9Y6X5	ENPP4	Bis(5'-adenosyl)-triphosphatase ENPP4	13.223	12.8864	13.3435	13.6644	13.762	13.9608	+	MIB_CON	1.78344	0.000990826	0.644783	3.97536
O60232	SSSCA1	Sjoegren syndrome/scleroderma autoantigen 1	13.7643	13.2636	13.8002	14.6055	14.2483	13.9071	+	MIB_CON	1.13991	0.0248041	0.644287	2.42388
Q9BV23	ABHD6	Monoacylglycerol lipase ABHD6	12.9526	13.3281	12.4101	13.5408	13.3356	13.7332	+	MIB_CON	1.03522	0.0316329	0.639571	2.20429
Q9Y639	NPTN	Neuroplastin	13.7536	13.7567	14.1603	15.6096	14.4035	13.575			0.454672	0.253814	0.639144	1.05479
P00441	SOD1	Superoxide dismutase [Cu-Zn]	17.2202	17.2181	17.0957	17.9245	17.97	17.5409	+	MIB_CON	1.95166	0	0.633833	4.458
Q96SQ9	CYP2S1	Cytochrome P450 2S1	11.6176	12.0182	12.2931	12.3154	12.4981	12.9984	+	MIB_CON	1.0415	0.0322562	0.627677	2.21729
Q15907	RAB11B	Ras-related protein Rab-11B	16.5862	15.876	16.5286	17.0413	16.9981	16.8193	+	MIB_CON	1.23048	0.0212	0.6226	2.61967
Q7Z5G4	GOLGA7	Golgin subfamily A member 7	13.7669	14.0319	14.4147	14.7438	14.7457	14.5905	+	MIB_CON	1.4793	0.00808108	0.622132	3.19157
P36955	SERPINF1	Pigment epithelium-derived factor	14.2481	14.5841	14.503	15.2185	15.1842	14.7939	+	MIB_CON	1.66481	0.00280315	0.620457	3.65704
Q9NPH2	ISYNA1	Inositol-3-phosphate synthase 1	16.0066	15.3929	15.7995	16.4164	16.5388	16.1028	+	MIB_CON	1.30678	0.0158837	0.619674	2.7894
P62942	FKBP1A	Peptidyl-prolyl cis-trans isomerase FKBP1A	15.898	15.5613	15.5761	16.746	16.532	15.6133			0.783077	0.071144	0.618647	1.69776
P15104	GLUL	Glutamine synthetase	15.5782	14.9722	15.3841	16.1077	15.9276	15.7514	+	MIB_CON	1.39648	0.011677	0.617435	2.99512
Q9NPL8	TIMMDC1	Complex I assembly factor TIMMDC1, mitochondrial	13.8233	13.6357	13.8667	14.3039	14.2978	14.5455	+	MIB_CON	2.30691	0	0.607162	5.61852
Q3KQV9	UAP1L1	UDP-N-acetylhexosamine pyrophosphorylase-like protein 1	13.7578	13.8907	13.7211	14.3551	14.3979	14.4365	+	MIB_CON	3.36636	0	0.606613	10.7133
P20336	RAB3A	Ras-related protein Rab-3A	13.3465	13.5361	13.9898	14.665	14.0788	13.9394	+	MIB_CON	0.964878	0.0396147	0.603613	2.06024
Q96JA1	LRIG1	Leucine-rich repeats and immunoglobulin-like domains protein 1	12.7694	12.8776	12.8783	13.1663	13.5678	13.5993	+	MIB_CON	1.85837	0	0.602763	4.18558
P32929	CTH	Cystathionine gamma-lyase	14.6861	14.8352	15.3499	15.3488	15.5432	15.7781	+	MIB_CON	1.19295	0.0247568	0.599684	2.53784
O75882	ATRN	Attractin	12.8757	12.9317	13.1305	13.4045	13.7743	13.5275	+	MIB_CON	1.9387	0	0.589487	4.41944
P42898	MTHFR	Methylenetetrahydrofolate reductase	12.7173	12.9448	12.6129	13.7919	13.057	13.0653	+	MIB_CON	0.975145	0.039537	0.546386	2.08111
Q9NRG7	SDR39U1	Epimerase family protein SDR39U1	14.5089	14.102	13.293	13.3893	13.8137	13.0767			0.579599	0.162873	-0.541421	-1.30058
Q14690	PDCD11	Protein RRP5 homolog	13.6928	14.3216	14.141	13.4379	13.4128	13.6102	+	MIB_CON	1.34124	0.0126467	-0.564819	-2.86761
Q9HAS0	C17orf75	Protein Njmu-R1	13.7224	13.5357	15.2542	13.3014	13.6362	13.831			0.440755	0.265122	-0.58122	-1.02704
Q9P2R7	SUCLA2	Succinyl-CoA ligase [ADP-forming] subunit beta, mitochondrial	15.4475	15.3768	15.5039	14.9044	14.8321	14.8452	+	MIB_CON	3.76516	0	-0.582197	-13.5496
P82675	MRPS5	28S ribosomal protein S5, mitochondrial	14.7832	14.7435	14.9379	14.0867	14.2923	14.3342	+	MIB_CON	2.41993	0	-0.583792	-6.03417
Q53R41	FASTKD1	FAST kinase domain-containing protein 1	14.1442	14.0494	13.8589	13.4571	13.4282	13.4137	+	MIB_CON	2.63281	0	-0.584485	-6.8876
Q96GM8	TOE1	Target of EGR1 protein 1	14.7137	14.5509	14.3998	13.8645	14.2351	13.789	+	MIB_CON	1.63802	0.00267669	-0.591912	-3.58748
O95905	ECD	Protein ecdysoneless homolog	13.7711	13.983	13.3556	12.8551	13.4398	13.0362	+	MIB_CON	1.10354	0.0278586	-0.592873	-2.34683
Q9Y2Q3	GSTK1	Glutathione S-transferase kappa 1	14.2107	14.0249	14.4261	13.7934	13.7401	13.3435	+	MIB_CON	1.50202	0.00744444	-0.594926	-3.24662
Q9BYC9	MRPL20	39S ribosomal protein L20, mitochondrial	14.7236	14.7743	14.6247	14.2181	14.2063	13.9095	+	MIB_CON	2.2493	0	-0.596241	-5.41586
Q02040	AKAP17A	A-kinase anchor protein 17A	14.4458	14.2688	13.8288	13.459	13.6494	13.6369	+	MIB_CON	1.44035	0.00937662	-0.599368	-3.09837
Q13325	IFIT5	Interferon-induced protein with tetratricopeptide repeats 5	11.5565	11.7075	11.1773	10.7027	10.6147	11.3198	+	MIB_CON	1.03778	0.0319415	-0.601376	-2.20958
Q6SPF0	SAMD1	Atherin	13.9306	14.3229	14.5112	13.314	13.6832	13.9564	+	MIB_CON	1.12323	0.0258163	-0.603724	-2.38845
P56556	NDUFA6	NADH dehydrogenase [ubiquinone] 1 alpha subcomplex subunit 6	15.5961	15.6664	15.7156	15.0008	15.04	15.124	+	MIB_CON	3.56351	0	-0.604449	-12.0361
Q8TB61	SLC35B2	Adenosine 3'-phospho 5'-phosphosulfate transporter 1	15.7279	15.9161	15.8251	15.0178	15.2192	15.4052	+	MIB_CON	2.09348	0	-0.608962	-4.89663
Q9HD33	MRPL47	39S ribosomal protein L47, mitochondrial	15.3126	15.2767	15.2345	14.6448	14.6885	14.6614	+	MIB_CON	4.71367	0	-0.609743	-23.5317
Q9H3H3	C11orf68	UPF0696 protein C11orf68	13.2864	13.6167	13.8464	12.6987	12.7676	13.4534	+	MIB_CON	0.983768	0.0380943	-0.609899	-2.09868
P49406	MRPL19	39S ribosomal protein L19, mitochondrial	15.7716	15.7503	15.7472	15.0146	15.2252	15.199	+	MIB_CON	3.10059	0	-0.610092	-9.14586
Q9NYH9	UTP6	U3 small nucleolar RNA-associated protein 6 homolog	13.611	13.1913	12.7832	13.0094	12.0643	12.676			0.770803	0.0737959	-0.611945	-1.67366
Q9NVN8	GNL3L	Guanine nucleotide-binding protein-like 3-like protein	14.3205	14.4648	14.5349	13.7099	13.7718	13.9423	+	MIB_CON	2.59657	0	-0.632074	-6.73537
Q8IXM3	MRPL41	39S ribosomal protein L41, mitochondrial	16.698	16.6497	16.5372	15.8928	16.0826	15.9996	+	MIB_CON	3.02797	0	-0.636639	-8.75625
Q9NY61	AATF	Protein AATF	13.4804	13.843	13.5703	13.1359	12.8818	12.9647	+	MIB_CON	2.06902	0	-0.637088	-4.81878
Q16795	NDUFA9	NADH dehydrogenase [ubiquinone] 1 alpha subcomplex subunit 9, mitochondrial	16.007	15.9427	16.1284	15.236	15.3755	15.5365	+	MIB_CON	2.48316	0	-0.643376	-6.27769
Q9UPQ7	PDZRN3	E3 ubiquitin-protein ligase PDZRN3	13.3359	13.1225	13.1557	11.9476	12.953	12.7774	+	MIB_CON	0.952717	0.0409455	-0.645383	-2.03558
O95168	NDUFB4	NADH dehydrogenase [ubiquinone] 1 beta subcomplex subunit 4	15.7245	15.8572	16.0995	15.0952	15.1405	15.5078	+	MIB_CON	1.71359	0.00191736	-0.645917	-3.78586
Q5T653	MRPL2	39S ribosomal protein L2, mitochondrial	15.5688	15.5111	15.7506	14.914	15.0583	14.9125	+	MIB_CON	2.76422	0	-0.64854	-7.46501
Q96GW9	MARS2	Methionine--tRNA ligase, mitochondrial	13.9537	14.3607	14.0582	13.3198	13.5671	13.5378	+	MIB_CON	1.95974	0	-0.649266	-4.48219
Q9P0M9	MRPL27	39S ribosomal protein L27, mitochondrial	14.4575	14.6176	14.7273	13.8826	14.028	13.9255	+	MIB_CON	2.73388	0	-0.655456	-7.32805
Q06265	EXOSC9	Exosome complex component RRP45	15.7279	16.1569	15.5192	14.8562	15.1833	15.3967	+	MIB_CON	1.25732	0.0188315	-0.655922	-2.67887
Q8N4H5	TOMM5	Mitochondrial import receptor subunit TOM5 homolog	14.8373	13.8133	13.278	12.7218	13.3994	13.838			0.513052	0.206294	-0.656456	-1.17025
Q8N4Q0	ZADH2	Zinc-binding alcohol dehydrogenase domain-containing protein 2	15.7328	15.938	15.5101	14.9378	15.1232	15.1423	+	MIB_CON	2.0371	0	-0.659211	-4.71858
Q7Z2W9	MRPL21	39S ribosomal protein L21, mitochondrial	15.9204	16.0072	15.9886	15.1062	15.4986	15.3333	+	MIB_CON	2.31482	0	-0.659401	-5.64683
P82663	MRPS25	28S ribosomal protein S25, mitochondrial	14.8169	14.8372	15.0168	14	14.3651	14.3194	+	MIB_CON	2.13951	0	-0.662133	-5.04579
Q96PU8	QKI	Protein quaking	14.8603	14.7297	15.1216	13.9919	14.3564	14.3768	+	MIB_CON	1.75391	0.0020531	-0.662163	-3.89449
Q9BRK5	SDF4	45 kDa calcium-binding protein	14.1118	14.0505	14.1243	13.4035	13.3346	13.5606	+	MIB_CON	3.142	0	-0.662634	-9.37511
Q12926	ELAVL2	ELAV-like protein 2	14.2146	14.607	14.3912	13.4878	13.7774	13.9394	+	MIB_CON	1.73537	0.002	-0.669402	-3.84429
Q14576	ELAVL3	ELAV-like protein 3	13.634	14.2971	14.1359	13.2663	13.3142	13.4775	+	MIB_CON	1.48054	0.00813605	-0.669687	-3.19457
P11182	DBT	Lipoamide acyltransferase component of branched-chain alpha-keto acid dehydrogenase complex, mitochondrial	14.3822	14.6777	14.2262	13.5846	13.9768	13.71	+	MIB_CON	1.72655	0.00198291	-0.671583	-3.82056
O60921	HUS1	Checkpoint protein HUS1	14.0229	14.3265	13.935	13.6877	13.4115	13.1681	+	MIB_CON	1.6098	0.00263704	-0.672368	-3.51511
P30086	PEBP1	Phosphatidylethanolamine-binding protein 1	17.2169	17.3536	17.7098	16.2822	16.4992	17.4501			0.815708	0.0648403	-0.682928	-1.762
P62888	RPL30	60S ribosomal protein L30	17.4623	16.7785	15.6599	16.0928	16.0272	15.7303			0.565304	0.16823	-0.68347	-1.27267
Q9HCJ6	VAT1L	Synaptic vesicle membrane protein VAT-1 homolog-like	14.5873	15.1038	13.5378	13.9436	12.9735	14.2477			0.501175	0.218647	-0.688011	-1.14687
Q9NVP1	DDX18	ATP-dependent RNA helicase DDX18	14.6367	15.1164	15.0665	13.9304	14.3439	14.4806	+	MIB_CON	1.42473	0.0105316	-0.68825	-3.0614
Q96HC4	PDLIM5	PDZ and LIM domain protein 5	14.3002	15.2727	13.7961	14.0702	14.1281	13.1044			0.559724	0.170565	-0.688798	-1.26176
P62280	RPS11	40S ribosomal protein S11	17.6912	17.6596	17.6253	17.1256	16.886	16.8908	+	MIB_CON	2.97826	0	-0.691276	-8.4984
A3KMH1	VWA8	von Willebrand factor A domain-containing protein 8	14.4218	14.5602	14.5567	13.7132	13.8714	13.8798	+	MIB_CON	3.21017	0	-0.691415	-9.76419
Q9UKU7	ACAD8	Isobutyryl-CoA dehydrogenase, mitochondrial	14.986	14.9879	14.7622	14.2783	14.1011	14.2819	+	MIB_CON	2.70974	0	-0.691628	-7.22063
Q92576	PHF3	PHD finger protein 3	12.3653	13.1847	12.5141	11.7986	12.1554	12.0335	+	MIB_CON	1.19218	0.0246237	-0.692177	-2.53616
Q9H4B0	OSGEPL1	Probable tRNA N6-adenosine threonylcarbamoyltransferase, mitochondrial	13.8807	13.8605	13.8618	12.8257	13.4338	13.2656	+	MIB_CON	1.72578	0.0019661	-0.692622	-3.8185
Q9UL18	AGO1	Protein argonaute-1	14.6085	15.0879	14.7026	14.0907	14.1247	14.0976	+	MIB_CON	2.04065	0	-0.695324	-4.72963
P63098	PPP3R1	Calcineurin subunit B type 1	14.0259	14.1249	14.2018	13.0952	13.0738	14.0824	+	MIB_CON	0.975066	0.0393548	-0.700355	-2.08095
Q5JTJ3	COA6	Cytochrome c oxidase assembly factor 6 homolog	16.3238	15.5434	15.1218	14.9286	14.8361	15.1193	+	MIB_CON	0.904884	0.0467074	-0.701667	-1.93925
O15379	HDAC3	Histone deacetylase 3	14.1579	14.1636	14.3353	13.1606	13.7077	13.6702	+	MIB_CON	1.71899	0.00194958	-0.70612	-3.8003
Q15054	POLD3	DNA polymerase delta subunit 3	15.4311	15.1928	15.2205	14.6537	14.946	14.1197	+	MIB_CON	1.30961	0.0159766	-0.708352	-2.79579
Q9BVJ6	UTP14A	U3 small nucleolar RNA-associated protein 14 homolog A	13.1326	13.3236	13.6033	12.5482	12.6291	12.7435	+	MIB_CON	2.06908	0	-0.712894	-4.81897
P62873	GNB1	Guanine nucleotide-binding protein G(I)/G(S)/G(T) subunit beta-1	16.0202	16.4129	15.4658	15.1483	15.2648	15.3451	+	MIB_CON	1.19529	0.0250273	-0.713566	-2.5429
Q5VT66	2001-03-01	Mitochondrial amidoxime-reducing component 1	14.8532	14.7443	14.4405	13.65	14.154	14.0807	+	MIB_CON	1.63899	0.00269697	-0.71776	-3.58999
P42574	CASP3	Caspase-3	14.0389	14.3796	14.0031	13.6805	13.5738	13.0091	+	MIB_CON	1.39549	0.0116049	-0.71943	-2.99281
Q92820	GGH	Gamma-glutamyl hydrolase	14.9712	15.6712	15.5906	14.5459	14.3657	15.1561	+	MIB_CON	1.0409	0.032098	-0.721762	-2.21604
Q9UGN5	PARP2	Poly [ADP-ribose] polymerase 2	14.0833	14.1791	13.6227	13.3728	13.1257	13.2196	+	MIB_CON	1.74797	0.00203509	-0.72232	-3.87837
Q49A26	GLYR1	Putative oxidoreductase GLYR1	13.2412	14.4227	13.874	12.9121	13.0586	13.3939	+	MIB_CON	0.914382	0.0458053	-0.724457	-1.9583
Q9Y6N1	COX11	Cytochrome c oxidase assembly protein COX11, mitochondrial	14.7004	14.2246	14.0473	13.4404	13.5761	13.7738	+	MIB_CON	1.54063	0.00503597	-0.727314	-3.34138
Q9UBI6	GNG12	Guanine nucleotide-binding protein G(I)/G(S)/G(O) subunit gamma-12	15.452	15.374	15.4189	14.3041	14.9422	14.8111	+	MIB_CON	1.68984	0.00188618	-0.729157	-3.72278
O43602	DCX	Neuronal migration protein doublecortin	13.8701	14.1653	14.7639	13.1105	13.166	14.308			0.717264	0.0902811	-0.73824	-1.5689
Q9BUZ4	TRAF4	TNF receptor-associated factor 4	13.0842	13.2958	13.1809	12.4175	12.2839	12.644	+	MIB_CON	2.43027	0	-0.738495	-6.07346
Q9NQV8	PRDM8	PR domain zinc finger protein 8	11.8541	12.2531	12.2776	11.1785	11.7946	11.1759	+	MIB_CON	1.404	0.01175	-0.745281	-3.01269
Q96KR1	ZFR	Zinc finger RNA-binding protein	13.5084	13.768	13.3078	12.9556	12.66	12.7215	+	MIB_CON	2.01776	0	-0.749057	-4.65865
Q8N2W9	PIAS4	E3 SUMO-protein ligase PIAS4	14.8364	14.7905	14.9921	13.7766	15.0819	13.4967			0.698805	0.0971155	-0.7546	-1.53288
O14979	HNRNPDL	Heterogeneous nuclear ribonucleoprotein D-like	16.3033	16.6494	16.366	15.3713	15.6969	15.979	+	MIB_CON	1.67624	0.0028254	-0.757138	-3.68696
Q9UKE5	TNIK	TRAF2 and NCK-interacting protein kinase	14.5809	14.7425	14.1478	13.8888	13.8347	13.4431	+	MIB_CON	1.56164	0.00347826	-0.76819	-3.3936
P31040	SDHA	Succinate dehydrogenase [ubiquinone] flavoprotein subunit, mitochondrial	15.3432	15.0788	15.6202	14.5593	14.4382	14.7377	+	MIB_CON	1.8979	0	-0.76903	-4.29953
Q8IYB1	MB21D2	Protein MB21D2	14.8489	14.0761	14.1599	13.6937	13.5276	13.552	+	MIB_CON	1.43228	0.00987179	-0.770562	-3.07923
P49336	CDK8	Cyclin-dependent kinase 8	13.8375	13.6061	13.2278	12.6048	12.9591	12.7908	+	MIB_CON	1.70606	0.00190164	-0.772191	-3.76578
Q4G176	ACSF3	Acyl-CoA synthetase family member 3, mitochondrial	13.4459	13.5449	13.298	12.7256	13.1557	12.0896	+	MIB_CON	1.14305	0.0249326	-0.772614	-2.43058
Q9BUE6	ISCA1	Iron-sulfur cluster assembly 1 homolog, mitochondrial	15.5306	15.8846	15.3519	14.6104	15.0218	14.8131	+	MIB_CON	1.77017	0.000972973	-0.773947	-3.93888
Q92506	HSD17B8	Estradiol 17-beta-dehydrogenase 8	15.1199	15.1765	15.1324	14.2595	14.4991	14.3476	+	MIB_CON	3.37119	0	-0.774212	-10.744
O75376	NCOR1	Nuclear receptor corepressor 1	14.1353	14.2943	14.2814	13.2192	13.4922	13.6645	+	MIB_CON	2.2982	0	-0.77836	-5.5875
P78549	NTHL1	Endonuclease III-like protein 1	14.5486	14.6586	14.506	13.7903	13.9955	13.5586	+	MIB_CON	2.38032	0	-0.789594	-5.88571
Q9BV10	ALG12	Dol-P-Man:Man(7)GlcNAc(2)-PP-Dol alpha-1,6-mannosyltransferase	13.7429	13.7389	12.9511	11.9508	12.989	13.1234			0.803451	0.06935	-0.789885	-1.73784
Q14249	ENDOG	Endonuclease G, mitochondrial	14.0948	13.8865	14.1958	13.2183	13.2679	13.3028	+	MIB_CON	2.9672	0	-0.796062	-8.44198
O95299	NDUFA10	NADH dehydrogenase [ubiquinone] 1 alpha subcomplex subunit 10, mitochondrial	15.5496	15.4113	15.7803	14.608	14.6465	15.0957	+	MIB_CON	1.86169	0	-0.79697	-4.19508
Q9BZL1	UBL5	Ubiquitin-like protein 5	15.795	15.8061	15.9032	15.2431	14.8475	15.0185	+	MIB_CON	2.58192	0	-0.798405	-6.67469
Q5TC12	ATPAF1	ATP synthase mitochondrial F1 complex assembly factor 1	15.1653	15.0766	15.0637	14.102	14.3745	14.4208	+	MIB_CON	2.81183	0	-0.802735	-7.68458
O75251	NDUFS7	NADH dehydrogenase [ubiquinone] iron-sulfur protein 7, mitochondrial	15.9878	16.0624	16.6112	15.3421	15.1521	15.7468	+	MIB_CON	1.42538	0.0105987	-0.806798	-3.06293
O43678	NDUFA2	NADH dehydrogenase [ubiquinone] 1 alpha subcomplex subunit 2	15.7409	15.5688	16.0619	14.7766	14.9175	15.2485	+	MIB_CON	1.80177	0	-0.809694	-4.02609
P82909	MRPS36	28S ribosomal protein S36, mitochondrial	14.6478	14.6458	14.7934	13.6481	14.0258	13.9779	+	MIB_CON	2.4946	0	-0.81175	-6.32261
P10746	UROS	Uroporphyrinogen-III synthase	13.231	14.0228	13.9447	12.1508	13.0778	13.5212			0.791946	0.070595	-0.816223	-1.71519
Q99611	SEPHS2	Selenide, water dikinase 2	15.3582	14.586	14.0339	12.7213	14.53	14.2729			0.52685	0.197848	-0.817964	-1.19736
Q9Y3D5	MRPS18C	28S ribosomal protein S18c, mitochondrial	13.9438	13.6166	13.9738	12.8706	12.9952	13.2021	+	MIB_CON	2.27032	0	-0.822102	-5.4891
O75419	CDC45	Cell division control protein 45 homolog	13.3759	12.8655	13.314	12.1798	12.285	12.6227	+	MIB_CON	1.76858	0.000964286	-0.822638	-3.93454
Q8IY81	FTSJ3	pre-rRNA processing protein FTSJ3	13.8901	14.2601	13.8982	13.1638	13.0129	13.3741	+	MIB_CON	2.17923	0	-0.83253	-5.17728
Q9NUL7	DDX28	Probable ATP-dependent RNA helicase DDX28	14.7516	14.7098	14.7969	13.7121	14.0101	14.0316	+	MIB_CON	2.85037	0	-0.834823	-7.86651
Q9NWM3	CUEDC1	CUE domain-containing protein 1	14.0578	13.9722	13.9674	12.9199	13.9172	12.6315	+	MIB_CON	1.0128	0.0329952	-0.842941	-2.15809
Q6ZRQ5	MMS22L	Protein MMS22-like	12.7128	12.453	11.9223	11.5005	12.1026	10.9535	+	MIB_CON	0.975665	0.0397209	-0.843785	-2.08217
P00846	MT-ATP6	ATP synthase subunit a	16.1014	16.1751	16.1421	15.93	14.8268	15.1132	+	MIB_CON	1.20546	0.0232088	-0.849532	-2.56499
O43181	NDUFS4	NADH dehydrogenase [ubiquinone] iron-sulfur protein 4, mitochondrial	15.6733	15.6888	15.8196	14.5332	14.935	15.1643	+	MIB_CON	1.95517	0	-0.849741	-4.46852
O43920	NDUFS5	NADH dehydrogenase [ubiquinone] iron-sulfur protein 5	15.6835	15.6365	15.8038	14.5988	14.6924	15.2823	+	MIB_CON	1.74475	0.00201739	-0.850112	-3.86964
Q8N612	FAM160A2	FTS and Hook-interacting protein	16.4636	16.453	16.7958	16.2996	14.4369	16.3497			0.614752	0.137766	-0.875409	-1.36913
P28331	NDUFS1	NADH-ubiquinone oxidoreductase 75 kDa subunit, mitochondrial	15.7685	15.6172	15.9322	14.7319	14.852	15.1072	+	MIB_CON	2.44051	0	-0.875554	-6.11253
Q96S94	CCNL2	Cyclin-L2	13.4318	13.7331	13.3862	12.4158	12.985	12.5179	+	MIB_CON	1.88217	0	-0.877474	-4.25393
P82912	MRPS11	28S ribosomal protein S11, mitochondrial	15.454	15.3369	15.7032	14.4227	14.7684	14.6675	+	MIB_CON	2.3832	0	-0.87849	-5.89639
Q96GK7	FAHD2A	Fumarylacetoacetate hydrolase domain-containing protein 2A	14.1742	14.049	13.9093	13.3611	12.8807	13.2432	+	MIB_CON	2.24351	0	-0.8825	-5.39581
Q96GG9	DCUN1D1	DCN1-like protein 1	13.7518	13.787	13.468	12.1173	13.0687	13.1621	+	MIB_CON	1.19467	0.0248913	-0.886279	-2.54157
Q9NX24	NHP2	H/ACA ribonucleoprotein complex subunit 2	14.2	14.2041	14.7326	12.9619	13.7227	13.7673	+	MIB_CON	1.32729	0.0153412	-0.894883	-2.83582
O95182	NDUFA7	NADH dehydrogenase [ubiquinone] 1 alpha subcomplex subunit 7	14.4886	13.9702	14.7993	13.5419	13.3436	13.6813	+	MIB_CON	1.57937	0.00350365	-0.897124	-3.43805
Q9H8H0	NOL11	Nucleolar protein 11	16.2946	16.885	16.278	16.8951	14.8165	15.0272			0.586102	0.157101	-0.906237	-1.31328
P61964	WDR5	WD repeat-containing protein 5	13.7109	14.5693	14.7038	13.3366	13.5176	13.4078	+	MIB_CON	1.34519	0.0128	-0.907372	-2.87664
Q9Y2S6	TMA7	Translation machinery-associated protein 7	16.661	16.3917	16.2075	15.3499	15.81	15.364	+	MIB_CON	1.98249	0	-0.912073	-4.55079
P12074	COX6A1	Cytochrome c oxidase subunit 6A1, mitochondrial	16.6941	16.2681	16.6934	16.0878	14.8659	15.964	+	MIB_CON	1.03676	0.0317864	-0.912617	-2.20748
Q9UI09	NDUFA12	NADH dehydrogenase [ubiquinone] 1 alpha subcomplex subunit 12	15.9125	15.9823	16.1774	14.7761	15.1116	15.443	+	MIB_CON	1.92864	0	-0.913843	-4.38964
P37059	HSD17B2	Estradiol 17-beta-dehydrogenase 2	15.3665	16.2125	14.2421	14.1957	14.6069	14.2692			0.716618	0.08992	-0.916422	-1.56764
Q99807	COQ7	5-demethoxyubiquinone hydroxylase, mitochondrial	15.2496	15.3564	15.217	13.9542	14.4077	14.6832	+	MIB_CON	1.88916	0	-0.925996	-4.27416
Q9Y291	MRPS33	28S ribosomal protein S33, mitochondrial	15.0983	15.1442	15.1038	13.9237	14.2631	14.3499	+	MIB_CON	2.69571	0	-0.936556	-7.15888
O00217	NDUFS8	NADH dehydrogenase [ubiquinone] iron-sulfur protein 8, mitochondrial	16.8359	16.4508	16.9262	15.5814	15.7159	16.1028	+	MIB_CON	1.92782	0	-0.937616	-4.38724
P62837	UBE2D2	Ubiquitin-conjugating enzyme E2 D2	19.028	18.9371	18.6997	17.5683	17.9438	18.27	+	MIB_CON	1.88723	0	-0.960872	-4.26856
Q13268	DHRS2	Dehydrogenase/reductase SDR family member 2, mitochondrial	19.6092	19.2216	19.2274	18.2467	18.4766	18.4094	+	MIB_CON	2.59085	0	-0.975178	-6.71163
O95104	SCAF4	Splicing factor, arginine/serine-rich 15	14.7557	15.2478	14.9835	14.1199	13.3759	14.5313	+	MIB_CON	1.26226	0.0189379	-0.986592	-2.6898
O15211	RGL2	Ral guanine nucleotide dissociation stimulator-like 2	17.5499	17.3274	17.3603	16.3145	15.6111	17.3234	+	MIB_CON	0.92792	0.0433214	-0.996191	-1.98552
P61586	RHOA	Transforming protein RhoA	17.4548	17.6239	17.3722	16.0898	16.5325	16.8367	+	MIB_CON	1.91597	0	-0.997317	-4.35236
P27986	PIK3R1	Phosphatidylinositol 3-kinase regulatory subunit alpha	12.8319	13.4555	12.5765	11.6606	12.1685	12.0294	+	MIB_CON	1.53148	0.0067234	-1.00179	-3.31879
Q8IZE3	SCYL3	Protein-associating with the carboxyl-terminal domain of ezrin	13.1689	12.9713	12.8671	11.7405	11.5273	12.701	+	MIB_CON	1.27806	0.0178391	-1.01281	-2.72496
P03915	MT-ND5	NADH-ubiquinone oxidoreductase chain 5	15.3508	15.2519	15.3979	14.0514	14.3156	14.5649	+	MIB_CON	2.57034	0	-1.02291	-6.62704
Q06455	RUNX1T1	Protein CBFA2T1	12.0233	11.7308	11.7526	11.4628	10.2916	10.6679	+	MIB_CON	1.34372	0.0127229	-1.02811	-2.87328
Q99643	SDHC	Succinate dehydrogenase cytochrome b560 subunit, mitochondrial	15.2284	14.9834	15.583	14.0848	14.084	14.5129	+	MIB_CON	2.00155	0	-1.0377	-4.60885
P03886	MT-ND1	NADH-ubiquinone oxidoreductase chain 1	15.5285	15.4281	15.6005	14.2811	14.4908	14.602	+	MIB_CON	3.24368	0	-1.06113	-9.96096
P36639	NUDT1	7,8-dihydro-8-oxoguanine triphosphatase	15.0071	15.8302	15.0975	14.1619	14.1844	14.3611	+	MIB_CON	1.79694	0	-1.07581	-4.01268
O15235	MRPS12	28S ribosomal protein S12, mitochondrial	14.4967	14.2214	14.2515	13.9174	12.5796	13.0227	+	MIB_CON	1.335	0.0132308	-1.14996	-2.85338
Q9BRT6	LLPH	Protein LLP homolog	14.1774	15.0805	14.3984	12.3883	13.9511	13.8257	+	MIB_CON	0.955228	0.0405662	-1.16376	-2.04067
Q9NZM5	GLTSCR2	Glioma tumor suppressor candidate region gene 2 protein	14.266	14.7229	14.4068	13.5974	13.4301	12.7898	+	MIB_CON	1.88047	0	-1.19281	-4.24903
O14548	COX7A2L	Cytochrome c oxidase subunit 7A-related protein, mitochondrial	15.9011	15.616	15.9684	14.2047	14.7308	14.9648	+	MIB_CON	2.06052	0	-1.19506	-4.79193
Q6JQN1	ACAD10	Acyl-CoA dehydrogenase family member 10	13.9048	13.9421	13.7914	12.0864	13.0572	12.8523	+	MIB_CON	1.8147	0	-1.21412	-4.06216
P21912	SDHB	Succinate dehydrogenase [ubiquinone] iron-sulfur subunit, mitochondrial	15.8896	15.6257	16.3406	14.3906	14.66	14.9298	+	MIB_CON	2.1136	0	-1.29181	-4.9614
Q96IX5	USMG5	Up-regulated during skeletal muscle growth protein 5	16.3097	16.7203	16.5306	14.3301	15.2261	16.0124	+	MIB_CON	1.24874	0.0193296	-1.33064	-2.65987
Q13111	CHAF1A	Chromatin assembly factor 1 subunit A	16.273	14.2628	13.5943	13.4748	13.6324	12.9062			0.755735	0.0782996	-1.37222	-1.64413
Q9NX62	IMPAD1	Inositol monophosphatase 3	15.1988	14.6783	14.9845	14.2217	13.2017	12.9731	+	MIB_CON	1.64621	0.00271756	-1.48839	-3.60867
Q92508	PIEZO1	Piezo-type mechanosensitive ion channel component 1	14.8646	14.5583	14.3713	11.5486	13.8615	13.8206	+	MIB_CON	0.913278	0.0456035	-1.52116	-1.95608
P03928	MT-ATP8	ATP synthase protein 8	18.0989	17.9464	17.9922	16.8961	14.9939	17.1797	+	MIB_CON	1.13236	0.0246769	-1.6559	-2.40782
Q7Z333	SETX	Probable helicase senataxin	16.1948	16.02	16.0586	14.4546	10.6718	14.4476	+	MIB_CON	1.08117	0.03178	-2.89985	-2.29985
