# Supplementary material for: T-Type Calcium Channel Inhibitors Induce Apoptosis in Medulloblastoma Cells Associated with Altered Metabolic Activity
Source: Mol Neurobiol. 2022 Mar 4;59(5):2932–45. doi: 10.1007/s12035-022-02771-0 (PMC9016057; doi:10.1007/s12035-022-02771-0)
Supplement: Supplementary file 3 — Supplemental Table S2 (XLSX 58.8 KB) [file 12035_2022_2771_MOESM3_ESM.xlsx]

## Sheet: Filtered
Proteins with altered expression of ± 1.5 fold change and false discovery rate (FDR)-adjusted p values below 0.05 compared to the control
PG.ProteinGroups	PG.Genes	PG.ProteinDescriptions	#!{C:Group1}CON	CON	CON	MIB	MIB	MIB	Student's T-test Significant MIB_CON	Student's T-test significant	-Log Student's T-test p-value MIB_CON	Student's T-test q-value MIB_CON	Student's T-test Difference MIB_CON	Student's T-test Test statistic MIB_CON
Q7Z333	SETX	Probable helicase senataxin	16.1948	16.02	16.0586	14.4546	10.6718	14.4476	+	MIB_CON	1.08117	0.03178	-2.89985	-2.29985
P03928	MT-ATP8	ATP synthase protein 8	18.0989	17.9464	17.9922	16.8961	14.9939	17.1797	+	MIB_CON	1.13236	0.0246769	-1.6559	-2.40782
Q92508	PIEZO1	Piezo-type mechanosensitive ion channel component 1	14.8646	14.5583	14.3713	11.5486	13.8615	13.8206	+	MIB_CON	0.913278	0.0456035	-1.52116	-1.95608
Q9NX62	IMPAD1	Inositol monophosphatase 3	15.1988	14.6783	14.9845	14.2217	13.2017	12.9731	+	MIB_CON	1.64621	0.00271756	-1.48839	-3.60867
Q96IX5	USMG5	Up-regulated during skeletal muscle growth protein 5	16.3097	16.7203	16.5306	14.3301	15.2261	16.0124	+	MIB_CON	1.24874	0.0193296	-1.33064	-2.65987
P21912	SDHB	Succinate dehydrogenase [ubiquinone] iron-sulfur subunit, mitochondrial	15.8896	15.6257	16.3406	14.3906	14.66	14.9298	+	MIB_CON	2.1136	0	-1.29181	-4.9614
Q6JQN1	ACAD10	Acyl-CoA dehydrogenase family member 10	13.9048	13.9421	13.7914	12.0864	13.0572	12.8523	+	MIB_CON	1.8147	0	-1.21412	-4.06216
O14548	COX7A2L	Cytochrome c oxidase subunit 7A-related protein, mitochondrial	15.9011	15.616	15.9684	14.2047	14.7308	14.9648	+	MIB_CON	2.06052	0	-1.19506	-4.79193
Q9NZM5	GLTSCR2	Glioma tumor suppressor candidate region gene 2 protein	14.266	14.7229	14.4068	13.5974	13.4301	12.7898	+	MIB_CON	1.88047	0	-1.19281	-4.24903
Q9BRT6	LLPH	Protein LLP homolog	14.1774	15.0805	14.3984	12.3883	13.9511	13.8257	+	MIB_CON	0.955228	0.0405662	-1.16376	-2.04067
O15235	MRPS12	28S ribosomal protein S12, mitochondrial	14.4967	14.2214	14.2515	13.9174	12.5796	13.0227	+	MIB_CON	1.335	0.0132308	-1.14996	-2.85338
P36639	NUDT1	7,8-dihydro-8-oxoguanine triphosphatase	15.0071	15.8302	15.0975	14.1619	14.1844	14.3611	+	MIB_CON	1.79694	0	-1.07581	-4.01268
P03886	MT-ND1	NADH-ubiquinone oxidoreductase chain 1	15.5285	15.4281	15.6005	14.2811	14.4908	14.602	+	MIB_CON	3.24368	0	-1.06113	-9.96096
Q99643	SDHC	Succinate dehydrogenase cytochrome b560 subunit, mitochondrial	15.2284	14.9834	15.583	14.0848	14.084	14.5129	+	MIB_CON	2.00155	0	-1.0377	-4.60885
Q06455	RUNX1T1	Protein CBFA2T1	12.0233	11.7308	11.7526	11.4628	10.2916	10.6679	+	MIB_CON	1.34372	0.0127229	-1.02811	-2.87328
P03915	MT-ND5	NADH-ubiquinone oxidoreductase chain 5	15.3508	15.2519	15.3979	14.0514	14.3156	14.5649	+	MIB_CON	2.57034	0	-1.02291	-6.62704
Q8IZE3	SCYL3	Protein-associating with the carboxyl-terminal domain of ezrin	13.1689	12.9713	12.8671	11.7405	11.5273	12.701	+	MIB_CON	1.27806	0.0178391	-1.01281	-2.72496
P27986	PIK3R1	Phosphatidylinositol 3-kinase regulatory subunit alpha	12.8319	13.4555	12.5765	11.6606	12.1685	12.0294	+	MIB_CON	1.53148	0.0067234	-1.00179	-3.31879
P61586	RHOA	Transforming protein RhoA	17.4548	17.6239	17.3722	16.0898	16.5325	16.8367	+	MIB_CON	1.91597	0	-0.997317	-4.35236
O15211	RGL2	Ral guanine nucleotide dissociation stimulator-like 2	17.5499	17.3274	17.3603	16.3145	15.6111	17.3234	+	MIB_CON	0.92792	0.0433214	-0.996191	-1.98552
O95104	SCAF4	Splicing factor, arginine/serine-rich 15	14.7557	15.2478	14.9835	14.1199	13.3759	14.5313	+	MIB_CON	1.26226	0.0189379	-0.986592	-2.6898
Q13268	DHRS2	Dehydrogenase/reductase SDR family member 2, mitochondrial	19.6092	19.2216	19.2274	18.2467	18.4766	18.4094	+	MIB_CON	2.59085	0	-0.975178	-6.71163
P62837	UBE2D2	Ubiquitin-conjugating enzyme E2 D2	19.028	18.9371	18.6997	17.5683	17.9438	18.27	+	MIB_CON	1.88723	0	-0.960872	-4.26856
O00217	NDUFS8	NADH dehydrogenase [ubiquinone] iron-sulfur protein 8, mitochondrial	16.8359	16.4508	16.9262	15.5814	15.7159	16.1028	+	MIB_CON	1.92782	0	-0.937616	-4.38724
Q9Y291	MRPS33	28S ribosomal protein S33, mitochondrial	15.0983	15.1442	15.1038	13.9237	14.2631	14.3499	+	MIB_CON	2.69571	0	-0.936556	-7.15888
Q99807	COQ7	5-demethoxyubiquinone hydroxylase, mitochondrial	15.2496	15.3564	15.217	13.9542	14.4077	14.6832	+	MIB_CON	1.88916	0	-0.925996	-4.27416
Q9UI09	NDUFA12	NADH dehydrogenase [ubiquinone] 1 alpha subcomplex subunit 12	15.9125	15.9823	16.1774	14.7761	15.1116	15.443	+	MIB_CON	1.92864	0	-0.913843	-4.38964
P12074	COX6A1	Cytochrome c oxidase subunit 6A1, mitochondrial	16.6941	16.2681	16.6934	16.0878	14.8659	15.964	+	MIB_CON	1.03676	0.0317864	-0.912617	-2.20748
Q9Y2S6	TMA7	Translation machinery-associated protein 7	16.661	16.3917	16.2075	15.3499	15.81	15.364	+	MIB_CON	1.98249	0	-0.912073	-4.55079
P61964	WDR5	WD repeat-containing protein 5	13.7109	14.5693	14.7038	13.3366	13.5176	13.4078	+	MIB_CON	1.34519	0.0128	-0.907372	-2.87664
O95182	NDUFA7	NADH dehydrogenase [ubiquinone] 1 alpha subcomplex subunit 7	14.4886	13.9702	14.7993	13.5419	13.3436	13.6813	+	MIB_CON	1.57937	0.00350365	-0.897124	-3.43805
Q9NX24	NHP2	H/ACA ribonucleoprotein complex subunit 2	14.2	14.2041	14.7326	12.9619	13.7227	13.7673	+	MIB_CON	1.32729	0.0153412	-0.894883	-2.83582
Q96GG9	DCUN1D1	DCN1-like protein 1	13.7518	13.787	13.468	12.1173	13.0687	13.1621	+	MIB_CON	1.19467	0.0248913	-0.886279	-2.54157
Q96GK7	FAHD2A	Fumarylacetoacetate hydrolase domain-containing protein 2A	14.1742	14.049	13.9093	13.3611	12.8807	13.2432	+	MIB_CON	2.24351	0	-0.8825	-5.39581
P82912	MRPS11	28S ribosomal protein S11, mitochondrial	15.454	15.3369	15.7032	14.4227	14.7684	14.6675	+	MIB_CON	2.3832	0	-0.87849	-5.89639
Q96S94	CCNL2	Cyclin-L2	13.4318	13.7331	13.3862	12.4158	12.985	12.5179	+	MIB_CON	1.88217	0	-0.877474	-4.25393
P28331	NDUFS1	NADH-ubiquinone oxidoreductase 75 kDa subunit, mitochondrial	15.7685	15.6172	15.9322	14.7319	14.852	15.1072	+	MIB_CON	2.44051	0	-0.875554	-6.11253
O43920	NDUFS5	NADH dehydrogenase [ubiquinone] iron-sulfur protein 5	15.6835	15.6365	15.8038	14.5988	14.6924	15.2823	+	MIB_CON	1.74475	0.00201739	-0.850112	-3.86964
O43181	NDUFS4	NADH dehydrogenase [ubiquinone] iron-sulfur protein 4, mitochondrial	15.6733	15.6888	15.8196	14.5332	14.935	15.1643	+	MIB_CON	1.95517	0	-0.849741	-4.46852
P00846	MT-ATP6	ATP synthase subunit a	16.1014	16.1751	16.1421	15.93	14.8268	15.1132	+	MIB_CON	1.20546	0.0232088	-0.849532	-2.56499
Q6ZRQ5	MMS22L	Protein MMS22-like	12.7128	12.453	11.9223	11.5005	12.1026	10.9535	+	MIB_CON	0.975665	0.0397209	-0.843785	-2.08217
Q9NWM3	CUEDC1	CUE domain-containing protein 1	14.0578	13.9722	13.9674	12.9199	13.9172	12.6315	+	MIB_CON	1.0128	0.0329952	-0.842941	-2.15809
Q9NUL7	DDX28	Probable ATP-dependent RNA helicase DDX28	14.7516	14.7098	14.7969	13.7121	14.0101	14.0316	+	MIB_CON	2.85037	0	-0.834823	-7.86651
Q8IY81	FTSJ3	pre-rRNA processing protein FTSJ3	13.8901	14.2601	13.8982	13.1638	13.0129	13.3741	+	MIB_CON	2.17923	0	-0.83253	-5.17728
O75419	CDC45	Cell division control protein 45 homolog	13.3759	12.8655	13.314	12.1798	12.285	12.6227	+	MIB_CON	1.76858	0.000964286	-0.822638	-3.93454
Q9Y3D5	MRPS18C	28S ribosomal protein S18c, mitochondrial	13.9438	13.6166	13.9738	12.8706	12.9952	13.2021	+	MIB_CON	2.27032	0	-0.822102	-5.4891
P82909	MRPS36	28S ribosomal protein S36, mitochondrial	14.6478	14.6458	14.7934	13.6481	14.0258	13.9779	+	MIB_CON	2.4946	0	-0.81175	-6.32261
O43678	NDUFA2	NADH dehydrogenase [ubiquinone] 1 alpha subcomplex subunit 2	15.7409	15.5688	16.0619	14.7766	14.9175	15.2485	+	MIB_CON	1.80177	0	-0.809694	-4.02609
O75251	NDUFS7	NADH dehydrogenase [ubiquinone] iron-sulfur protein 7, mitochondrial	15.9878	16.0624	16.6112	15.3421	15.1521	15.7468	+	MIB_CON	1.42538	0.0105987	-0.806798	-3.06293
Q5TC12	ATPAF1	ATP synthase mitochondrial F1 complex assembly factor 1	15.1653	15.0766	15.0637	14.102	14.3745	14.4208	+	MIB_CON	2.81183	0	-0.802735	-7.68458
Q9BZL1	UBL5	Ubiquitin-like protein 5	15.795	15.8061	15.9032	15.2431	14.8475	15.0185	+	MIB_CON	2.58192	0	-0.798405	-6.67469
O95299	NDUFA10	NADH dehydrogenase [ubiquinone] 1 alpha subcomplex subunit 10, mitochondrial	15.5496	15.4113	15.7803	14.608	14.6465	15.0957	+	MIB_CON	1.86169	0	-0.79697	-4.19508
Q14249	ENDOG	Endonuclease G, mitochondrial	14.0948	13.8865	14.1958	13.2183	13.2679	13.3028	+	MIB_CON	2.9672	0	-0.796062	-8.44198
P78549	NTHL1	Endonuclease III-like protein 1	14.5486	14.6586	14.506	13.7903	13.9955	13.5586	+	MIB_CON	2.38032	0	-0.789594	-5.88571
O75376	NCOR1	Nuclear receptor corepressor 1	14.1353	14.2943	14.2814	13.2192	13.4922	13.6645	+	MIB_CON	2.2982	0	-0.77836	-5.5875
Q92506	HSD17B8	Estradiol 17-beta-dehydrogenase 8	15.1199	15.1765	15.1324	14.2595	14.4991	14.3476	+	MIB_CON	3.37119	0	-0.774212	-10.744
Q9BUE6	ISCA1	Iron-sulfur cluster assembly 1 homolog, mitochondrial	15.5306	15.8846	15.3519	14.6104	15.0218	14.8131	+	MIB_CON	1.77017	0.000972973	-0.773947	-3.93888
Q4G176	ACSF3	Acyl-CoA synthetase family member 3, mitochondrial	13.4459	13.5449	13.298	12.7256	13.1557	12.0896	+	MIB_CON	1.14305	0.0249326	-0.772614	-2.43058
P49336	CDK8	Cyclin-dependent kinase 8	13.8375	13.6061	13.2278	12.6048	12.9591	12.7908	+	MIB_CON	1.70606	0.00190164	-0.772191	-3.76578
Q8IYB1	MB21D2	Protein MB21D2	14.8489	14.0761	14.1599	13.6937	13.5276	13.552	+	MIB_CON	1.43228	0.00987179	-0.770562	-3.07923
P31040	SDHA	Succinate dehydrogenase [ubiquinone] flavoprotein subunit, mitochondrial	15.3432	15.0788	15.6202	14.5593	14.4382	14.7377	+	MIB_CON	1.8979	0	-0.76903	-4.29953
Q9UKE5	TNIK	TRAF2 and NCK-interacting protein kinase	14.5809	14.7425	14.1478	13.8888	13.8347	13.4431	+	MIB_CON	1.56164	0.00347826	-0.76819	-3.3936
O14979	HNRNPDL	Heterogeneous nuclear ribonucleoprotein D-like	16.3033	16.6494	16.366	15.3713	15.6969	15.979	+	MIB_CON	1.67624	0.0028254	-0.757138	-3.68696
Q96KR1	ZFR	Zinc finger RNA-binding protein	13.5084	13.768	13.3078	12.9556	12.66	12.7215	+	MIB_CON	2.01776	0	-0.749057	-4.65865
Q9NQV8	PRDM8	PR domain zinc finger protein 8	11.8541	12.2531	12.2776	11.1785	11.7946	11.1759	+	MIB_CON	1.404	0.01175	-0.745281	-3.01269
Q9BUZ4	TRAF4	TNF receptor-associated factor 4	13.0842	13.2958	13.1809	12.4175	12.2839	12.644	+	MIB_CON	2.43027	0	-0.738495	-6.07346
Q9UBI6	GNG12	Guanine nucleotide-binding protein G(I)/G(S)/G(O) subunit gamma-12	15.452	15.374	15.4189	14.3041	14.9422	14.8111	+	MIB_CON	1.68984	0.00188618	-0.729157	-3.72278
Q9Y6N1	COX11	Cytochrome c oxidase assembly protein COX11, mitochondrial	14.7004	14.2246	14.0473	13.4404	13.5761	13.7738	+	MIB_CON	1.54063	0.00503597	-0.727314	-3.34138
Q49A26	GLYR1	Putative oxidoreductase GLYR1	13.2412	14.4227	13.874	12.9121	13.0586	13.3939	+	MIB_CON	0.914382	0.0458053	-0.724457	-1.9583
Q9UGN5	PARP2	Poly [ADP-ribose] polymerase 2	14.0833	14.1791	13.6227	13.3728	13.1257	13.2196	+	MIB_CON	1.74797	0.00203509	-0.72232	-3.87837
Q92820	GGH	Gamma-glutamyl hydrolase	14.9712	15.6712	15.5906	14.5459	14.3657	15.1561	+	MIB_CON	1.0409	0.032098	-0.721762	-2.21604
P42574	CASP3	Caspase-3	14.0389	14.3796	14.0031	13.6805	13.5738	13.0091	+	MIB_CON	1.39549	0.0116049	-0.71943	-2.99281
Q5VT66	2001-03-01	Mitochondrial amidoxime-reducing component 1	14.8532	14.7443	14.4405	13.65	14.154	14.0807	+	MIB_CON	1.63899	0.00269697	-0.71776	-3.58999
P62873	GNB1	Guanine nucleotide-binding protein G(I)/G(S)/G(T) subunit beta-1	16.0202	16.4129	15.4658	15.1483	15.2648	15.3451	+	MIB_CON	1.19529	0.0250273	-0.713566	-2.5429
Q9BVJ6	UTP14A	U3 small nucleolar RNA-associated protein 14 homolog A	13.1326	13.3236	13.6033	12.5482	12.6291	12.7435	+	MIB_CON	2.06908	0	-0.712894	-4.81897
Q15054	POLD3	DNA polymerase delta subunit 3	15.4311	15.1928	15.2205	14.6537	14.946	14.1197	+	MIB_CON	1.30961	0.0159766	-0.708352	-2.79579
O15379	HDAC3	Histone deacetylase 3	14.1579	14.1636	14.3353	13.1606	13.7077	13.6702	+	MIB_CON	1.71899	0.00194958	-0.70612	-3.8003
Q5JTJ3	COA6	Cytochrome c oxidase assembly factor 6 homolog	16.3238	15.5434	15.1218	14.9286	14.8361	15.1193	+	MIB_CON	0.904884	0.0467074	-0.701667	-1.93925
P63098	PPP3R1	Calcineurin subunit B type 1	14.0259	14.1249	14.2018	13.0952	13.0738	14.0824	+	MIB_CON	0.975066	0.0393548	-0.700355	-2.08095
Q9UL18	AGO1	Protein argonaute-1	14.6085	15.0879	14.7026	14.0907	14.1247	14.0976	+	MIB_CON	2.04065	0	-0.695324	-4.72963
Q9H4B0	OSGEPL1	Probable tRNA N6-adenosine threonylcarbamoyltransferase, mitochondrial	13.8807	13.8605	13.8618	12.8257	13.4338	13.2656	+	MIB_CON	1.72578	0.0019661	-0.692622	-3.8185
Q92576	PHF3	PHD finger protein 3	12.3653	13.1847	12.5141	11.7986	12.1554	12.0335	+	MIB_CON	1.19218	0.0246237	-0.692177	-2.53616
Q9UKU7	ACAD8	Isobutyryl-CoA dehydrogenase, mitochondrial	14.986	14.9879	14.7622	14.2783	14.1011	14.2819	+	MIB_CON	2.70974	0	-0.691628	-7.22063
A3KMH1	VWA8	von Willebrand factor A domain-containing protein 8	14.4218	14.5602	14.5567	13.7132	13.8714	13.8798	+	MIB_CON	3.21017	0	-0.691415	-9.76419
P62280	RPS11	40S ribosomal protein S11	17.6912	17.6596	17.6253	17.1256	16.886	16.8908	+	MIB_CON	2.97826	0	-0.691276	-8.4984
Q9NVP1	DDX18	ATP-dependent RNA helicase DDX18	14.6367	15.1164	15.0665	13.9304	14.3439	14.4806	+	MIB_CON	1.42473	0.0105316	-0.68825	-3.0614
O60921	HUS1	Checkpoint protein HUS1	14.0229	14.3265	13.935	13.6877	13.4115	13.1681	+	MIB_CON	1.6098	0.00263704	-0.672368	-3.51511
P11182	DBT	Lipoamide acyltransferase component of branched-chain alpha-keto acid dehydrogenase complex, mitochondrial	14.3822	14.6777	14.2262	13.5846	13.9768	13.71	+	MIB_CON	1.72655	0.00198291	-0.671583	-3.82056
Q14576	ELAVL3	ELAV-like protein 3	13.634	14.2971	14.1359	13.2663	13.3142	13.4775	+	MIB_CON	1.48054	0.00813605	-0.669687	-3.19457
Q12926	ELAVL2	ELAV-like protein 2	14.2146	14.607	14.3912	13.4878	13.7774	13.9394	+	MIB_CON	1.73537	0.002	-0.669402	-3.84429
Q9BRK5	SDF4	45 kDa calcium-binding protein	14.1118	14.0505	14.1243	13.4035	13.3346	13.5606	+	MIB_CON	3.142	0	-0.662634	-9.37511
Q96PU8	QKI	Protein quaking	14.8603	14.7297	15.1216	13.9919	14.3564	14.3768	+	MIB_CON	1.75391	0.0020531	-0.662163	-3.89449
P82663	MRPS25	28S ribosomal protein S25, mitochondrial	14.8169	14.8372	15.0168	14	14.3651	14.3194	+	MIB_CON	2.13951	0	-0.662133	-5.04579
Q7Z2W9	MRPL21	39S ribosomal protein L21, mitochondrial	15.9204	16.0072	15.9886	15.1062	15.4986	15.3333	+	MIB_CON	2.31482	0	-0.659401	-5.64683
Q8N4Q0	ZADH2	Zinc-binding alcohol dehydrogenase domain-containing protein 2	15.7328	15.938	15.5101	14.9378	15.1232	15.1423	+	MIB_CON	2.0371	0	-0.659211	-4.71858
Q06265	EXOSC9	Exosome complex component RRP45	15.7279	16.1569	15.5192	14.8562	15.1833	15.3967	+	MIB_CON	1.25732	0.0188315	-0.655922	-2.67887
Q9P0M9	MRPL27	39S ribosomal protein L27, mitochondrial	14.4575	14.6176	14.7273	13.8826	14.028	13.9255	+	MIB_CON	2.73388	0	-0.655456	-7.32805
Q96GW9	MARS2	Methionine--tRNA ligase, mitochondrial	13.9537	14.3607	14.0582	13.3198	13.5671	13.5378	+	MIB_CON	1.95974	0	-0.649266	-4.48219
Q5T653	MRPL2	39S ribosomal protein L2, mitochondrial	15.5688	15.5111	15.7506	14.914	15.0583	14.9125	+	MIB_CON	2.76422	0	-0.64854	-7.46501
O95168	NDUFB4	NADH dehydrogenase [ubiquinone] 1 beta subcomplex subunit 4	15.7245	15.8572	16.0995	15.0952	15.1405	15.5078	+	MIB_CON	1.71359	0.00191736	-0.645917	-3.78586
Q9UPQ7	PDZRN3	E3 ubiquitin-protein ligase PDZRN3	13.3359	13.1225	13.1557	11.9476	12.953	12.7774	+	MIB_CON	0.952717	0.0409455	-0.645383	-2.03558
Q16795	NDUFA9	NADH dehydrogenase [ubiquinone] 1 alpha subcomplex subunit 9, mitochondrial	16.007	15.9427	16.1284	15.236	15.3755	15.5365	+	MIB_CON	2.48316	0	-0.643376	-6.27769
Q9NY61	AATF	Protein AATF	13.4804	13.843	13.5703	13.1359	12.8818	12.9647	+	MIB_CON	2.06902	0	-0.637088	-4.81878
Q8IXM3	MRPL41	39S ribosomal protein L41, mitochondrial	16.698	16.6497	16.5372	15.8928	16.0826	15.9996	+	MIB_CON	3.02797	0	-0.636639	-8.75625
Q9NVN8	GNL3L	Guanine nucleotide-binding protein-like 3-like protein	14.3205	14.4648	14.5349	13.7099	13.7718	13.9423	+	MIB_CON	2.59657	0	-0.632074	-6.73537
P49406	MRPL19	39S ribosomal protein L19, mitochondrial	15.7716	15.7503	15.7472	15.0146	15.2252	15.199	+	MIB_CON	3.10059	0	-0.610092	-9.14586
Q9H3H3	C11orf68	UPF0696 protein C11orf68	13.2864	13.6167	13.8464	12.6987	12.7676	13.4534	+	MIB_CON	0.983768	0.0380943	-0.609899	-2.09868
Q9HD33	MRPL47	39S ribosomal protein L47, mitochondrial	15.3126	15.2767	15.2345	14.6448	14.6885	14.6614	+	MIB_CON	4.71367	0	-0.609743	-23.5317
Q8TB61	SLC35B2	Adenosine 3'-phospho 5'-phosphosulfate transporter 1	15.7279	15.9161	15.8251	15.0178	15.2192	15.4052	+	MIB_CON	2.09348	0	-0.608962	-4.89663
P56556	NDUFA6	NADH dehydrogenase [ubiquinone] 1 alpha subcomplex subunit 6	15.5961	15.6664	15.7156	15.0008	15.04	15.124	+	MIB_CON	3.56351	0	-0.604449	-12.0361
Q6SPF0	SAMD1	Atherin	13.9306	14.3229	14.5112	13.314	13.6832	13.9564	+	MIB_CON	1.12323	0.0258163	-0.603724	-2.38845
Q13325	IFIT5	Interferon-induced protein with tetratricopeptide repeats 5	11.5565	11.7075	11.1773	10.7027	10.6147	11.3198	+	MIB_CON	1.03778	0.0319415	-0.601376	-2.20958
Q02040	AKAP17A	A-kinase anchor protein 17A	14.4458	14.2688	13.8288	13.459	13.6494	13.6369	+	MIB_CON	1.44035	0.00937662	-0.599368	-3.09837
Q9BYC9	MRPL20	39S ribosomal protein L20, mitochondrial	14.7236	14.7743	14.6247	14.2181	14.2063	13.9095	+	MIB_CON	2.2493	0	-0.596241	-5.41586
Q9Y2Q3	GSTK1	Glutathione S-transferase kappa 1	14.2107	14.0249	14.4261	13.7934	13.7401	13.3435	+	MIB_CON	1.50202	0.00744444	-0.594926	-3.24662
O95905	ECD	Protein ecdysoneless homolog	13.7711	13.983	13.3556	12.8551	13.4398	13.0362	+	MIB_CON	1.10354	0.0278586	-0.592873	-2.34683
Q96GM8	TOE1	Target of EGR1 protein 1	14.7137	14.5509	14.3998	13.8645	14.2351	13.789	+	MIB_CON	1.63802	0.00267669	-0.591912	-3.58748
Q53R41	FASTKD1	FAST kinase domain-containing protein 1	14.1442	14.0494	13.8589	13.4571	13.4282	13.4137	+	MIB_CON	2.63281	0	-0.584485	-6.8876
P82675	MRPS5	28S ribosomal protein S5, mitochondrial	14.7832	14.7435	14.9379	14.0867	14.2923	14.3342	+	MIB_CON	2.41993	0	-0.583792	-6.03417
Q9P2R7	SUCLA2	Succinyl-CoA ligase [ADP-forming] subunit beta, mitochondrial	15.4475	15.3768	15.5039	14.9044	14.8321	14.8452	+	MIB_CON	3.76516	0	-0.582197	-13.5496
Q14690	PDCD11	Protein RRP5 homolog	13.6928	14.3216	14.141	13.4379	13.4128	13.6102	+	MIB_CON	1.34124	0.0126467	-0.564819	-2.86761
P42898	MTHFR	Methylenetetrahydrofolate reductase	12.7173	12.9448	12.6129	13.7919	13.057	13.0653	+	MIB_CON	0.975145	0.039537	0.546386	2.08111
O75882	ATRN	Attractin	12.8757	12.9317	13.1305	13.4045	13.7743	13.5275	+	MIB_CON	1.9387	0	0.589487	4.41944
P32929	CTH	Cystathionine gamma-lyase	14.6861	14.8352	15.3499	15.3488	15.5432	15.7781	+	MIB_CON	1.19295	0.0247568	0.599684	2.53784
Q96JA1	LRIG1	Leucine-rich repeats and immunoglobulin-like domains protein 1	12.7694	12.8776	12.8783	13.1663	13.5678	13.5993	+	MIB_CON	1.85837	0	0.602763	4.18558
P20336	RAB3A	Ras-related protein Rab-3A	13.3465	13.5361	13.9898	14.665	14.0788	13.9394	+	MIB_CON	0.964878	0.0396147	0.603613	2.06024
Q3KQV9	UAP1L1	UDP-N-acetylhexosamine pyrophosphorylase-like protein 1	13.7578	13.8907	13.7211	14.3551	14.3979	14.4365	+	MIB_CON	3.36636	0	0.606613	10.7133
Q9NPL8	TIMMDC1	Complex I assembly factor TIMMDC1, mitochondrial	13.8233	13.6357	13.8667	14.3039	14.2978	14.5455	+	MIB_CON	2.30691	0	0.607162	5.61852
P15104	GLUL	Glutamine synthetase	15.5782	14.9722	15.3841	16.1077	15.9276	15.7514	+	MIB_CON	1.39648	0.011677	0.617435	2.99512
Q9NPH2	ISYNA1	Inositol-3-phosphate synthase 1	16.0066	15.3929	15.7995	16.4164	16.5388	16.1028	+	MIB_CON	1.30678	0.0158837	0.619674	2.7894
P36955	SERPINF1	Pigment epithelium-derived factor	14.2481	14.5841	14.503	15.2185	15.1842	14.7939	+	MIB_CON	1.66481	0.00280315	0.620457	3.65704
Q7Z5G4	GOLGA7	Golgin subfamily A member 7	13.7669	14.0319	14.4147	14.7438	14.7457	14.5905	+	MIB_CON	1.4793	0.00808108	0.622132	3.19157
Q15907	RAB11B	Ras-related protein Rab-11B	16.5862	15.876	16.5286	17.0413	16.9981	16.8193	+	MIB_CON	1.23048	0.0212	0.6226	2.61967
Q96SQ9	CYP2S1	Cytochrome P450 2S1	11.6176	12.0182	12.2931	12.3154	12.4981	12.9984	+	MIB_CON	1.0415	0.0322562	0.627677	2.21729
P00441	SOD1	Superoxide dismutase [Cu-Zn]	17.2202	17.2181	17.0957	17.9245	17.97	17.5409	+	MIB_CON	1.95166	0	0.633833	4.458
Q9BV23	ABHD6	Monoacylglycerol lipase ABHD6	12.9526	13.3281	12.4101	13.5408	13.3356	13.7332	+	MIB_CON	1.03522	0.0316329	0.639571	2.20429
O60232	SSSCA1	Sjoegren syndrome/scleroderma autoantigen 1	13.7643	13.2636	13.8002	14.6055	14.2483	13.9071	+	MIB_CON	1.13991	0.0248041	0.644287	2.42388
Q9Y6X5	ENPP4	Bis(5'-adenosyl)-triphosphatase ENPP4	13.223	12.8864	13.3435	13.6644	13.762	13.9608	+	MIB_CON	1.78344	0.000990826	0.644783	3.97536
Q99447	PCYT2	Ethanolamine-phosphate cytidylyltransferase	13.793	13.9281	13.5341	14.566	14.4054	14.2219	+	MIB_CON	1.87634	0	0.646012	4.23711
Q9NYJ7	DLL3	Delta-like protein 3	13.2493	13.218	12.8891	13.9037	13.8046	13.6007	+	MIB_CON	1.95489	0	0.650919	4.46768
Q92542	NCSTN	Nicastrin	14.8446	14.758	15.1477	15.4634	15.6178	15.6384	+	MIB_CON	2.13591	0	0.656429	5.03398
P49327	FASN	Fatty acid synthase	17.7531	17.7134	17.5737	18.4159	18.5736	18.0205	+	MIB_CON	1.71495	0.00193333	0.656621	3.78949
P00390	GSR	Glutathione reductase, mitochondrial	15.0321	14.8096	15.3566	15.7616	15.7294	15.6832	+	MIB_CON	1.83013	0	0.658661	4.10549
P18669	PGAM1	Phosphoglycerate mutase 1	17.4146	16.9599	17.6075	18.1065	18.0517	17.8077	+	MIB_CON	1.44409	0.00862745	0.661255	3.10725
Q14123	PDE1C	Calcium/calmodulin-dependent 3',5'-cyclic nucleotide phosphodiesterase 1C	12.161	12.4676	12.5143	12.8503	13.066	13.2194	+	MIB_CON	1.90161	0	0.66425	4.31034
P11279	LAMP1	Lysosome-associated membrane glycoprotein 1	15.19	15.0185	15.5648	15.9435	15.7296	16.099	+	MIB_CON	1.58061	0.00352941	0.666276	3.44117
Q8WVC6	DCAKD	Dephospho-CoA kinase domain-containing protein	13.9057	13.8601	14.3695	14.8654	14.6775	14.5967	+	MIB_CON	1.67655	0.002848	0.668097	3.68779
P06213	INSR	Insulin receptor	12.6783	12.6438	12.8529	13.3469	13.5357	13.3063	+	MIB_CON	2.66005	0	0.67128	7.00394
Q00765	REEP5	Receptor expression-enhancing protein 5	15.473	15.5683	15.6133	16.6162	16.0946	15.9647	+	MIB_CON	1.52921	0.0075493	0.673662	3.31321
P18859	ATP5J	ATP synthase-coupling factor 6, mitochondrial	15.6727	14.8031	15.2875	16.3881	15.8373	15.566	+	MIB_CON	0.903835	0.0468398	0.676003	1.93715
O15439	ABCC4	Multidrug resistance-associated protein 4	13.5467	13.226	13.4662	14.0767	14.2512	13.9464	+	MIB_CON	2.18399	0	0.678477	5.19322
P56937	HSD17B7	3-keto-steroid reductase	15.3512	15.4064	15.2278	16.0144	16.2514	15.8125	+	MIB_CON	2.1491	0	0.697633	5.07728
Q8NHP6	MOSPD2	Motile sperm domain-containing protein 2	13.4444	13.8768	13.2041	13.9766	14.27	14.3868	+	MIB_CON	1.41318	0.0111447	0.702691	3.0342
P53396	ACLY	ATP-citrate synthase	17.4146	17.4453	17.2947	18.2115	18.2685	17.7952	+	MIB_CON	1.97499	0	0.706905	4.52809
Q5BJF2	TMEM97	Transmembrane protein 97	15.5145	15.6152	15.7251	16.5835	16.2418	16.16	+	MIB_CON	2.11241	0	0.71019	4.95757
Q13501	SQSTM1	Sequestosome-1	13.4756	13.6482	13.243	14.204	14.022	14.2821	+	MIB_CON	2.151	0	0.713783	5.08356
Q15125	EBP	3-beta-hydroxysteroid-Delta(8),Delta(7)-isomerase	15.092	14.7579	15.0186	15.8797	15.6495	15.4818	+	MIB_CON	2.01522	0	0.714156	4.65082
P31641	SLC6A6	Sodium- and chloride-dependent taurine transporter	13.4933	13.4086	13.7928	14.8129	14.183	13.9118	+	MIB_CON	1.19065	0.024492	0.737696	2.53285
Q16850	CYP51A1	Lanosterol 14-alpha demethylase	15.5149	15.2721	15.472	16.2786	16.4724	15.7224	+	MIB_CON	1.4477	0.00868421	0.738125	3.11585
P63208	SKP1	S-phase kinase-associated protein 1	15.5864	14.3469	15.0651	15.9207	15.746	15.5507	+	MIB_CON	0.921783	0.0445867	0.739674	1.97317
P51797	CLCN6	Chloride transport protein 6	13.0109	12.6377	12.4358	13.3139	13.8978	13.1259	+	MIB_CON	1.22915	0.0210829	0.751081	2.61675
Q14764	MVP	Major vault protein	13.3813	13.2148	13.9921	13.8646	14.3218	14.6595	+	MIB_CON	1.07195	0.0316219	0.752587	2.28057
Q9BX68	HINT2	Histidine triad nucleotide-binding protein 2, mitochondrial	15.6143	14.9755	15.6474	16.0652	16.3693	16.0653	+	MIB_CON	1.45329	0.0088	0.754182	3.12916
P78310	CXADR	Coxsackievirus and adenovirus receptor	14.2007	14.0082	14.0555	14.6363	15.0467	14.8563	+	MIB_CON	2.34255	0	0.758328	5.74699
Q15800	MSMO1	Methylsterol monooxygenase 1	13.7603	13.7421	13.9682	14.8915	14.735	14.1202	+	MIB_CON	1.43268	0.00993548	0.758706	3.08018
Q9Y5J7	TIMM9	Mitochondrial import inner membrane translocase subunit Tim9	14.3828	13.2389	14.2965	14.9389	14.7768	14.5153	+	MIB_CON	0.928824	0.0429596	0.770903	1.98734
Q14534	SQLE	Squalene monooxygenase	14.9909	14.8679	14.864	15.7985	15.9723	15.2664	+	MIB_CON	1.62938	0.00265672	0.771486	3.56522
P52815	MRPL12	39S ribosomal protein L12, mitochondrial	16.7058	15.7517	16.1406	17.2432	17.1713	16.4983	+	MIB_CON	0.992037	0.0365877	0.771542	2.11556
Q53GQ0	HSD17B12	Very-long-chain 3-oxoacyl-CoA reductase	15.4544	15.5303	15.4956	16.4581	16.3378	16.0214	+	MIB_CON	2.38385	0	0.77898	5.89881
Q13541	EIF4EBP1	Eukaryotic translation initiation factor 4E-binding protein 1	16.1584	15.8927	16.1606	17.0812	17.0092	16.5072	+	MIB_CON	1.77481	0.000981818	0.795283	3.95159
P09455	RBP1	Retinol-binding protein 1	15.1358	15.5015	15.5467	16.3478	16.4432	15.7826	+	MIB_CON	1.5107	0.0074965	0.79653	3.26779
O00560	SDCBP	Syntenin-1	14.0528	14.6785	14.5981	15.0521	15.3116	15.3741	+	MIB_CON	1.66263	0.00278125	0.802818	3.65134
Q92673	SORL1	Sortilin-related receptor	13.8199	14.0717	14.1303	15.0066	14.7351	14.6956	+	MIB_CON	2.38434	0	0.805105	5.90063
Q9BYN0	SRXN1	Sulfiredoxin-1	11.8638	12.6273	12.7437	13.2608	13.0141	13.3797	+	MIB_CON	1.27728	0.0177371	0.806646	2.72324
Q03426	MVK	Mevalonate kinase	14.4411	14.3772	14.2438	15.1903	15.4585	14.8728	+	MIB_CON	1.99236	0	0.819854	4.58077
Q53FP2	TMEM35	Transmembrane protein 35	13.5319	13.4717	14.3656	14.6386	14.7781	14.4274	+	MIB_CON	1.26523	0.0183409	0.824938	2.69641
Q14108	SCARB2	Lysosome membrane protein 2	16.8264	16.8019	17.0321	17.6988	17.7095	17.7501	+	MIB_CON	3.43412	0	0.832662	11.1516
Q969H8	MYDGF	Myeloid-derived growth factor	14.6243	14.0221	14.4888	15.4195	15.3674	14.8509	+	MIB_CON	1.50024	0.0073931	0.834199	3.24228
Q92859	NEO1	Neogenin	14.6685	14.9967	14.9742	15.5627	15.8998	15.6976	+	MIB_CON	2.36413	0	0.8402	5.82591
Q9Y3D0	FAM96B	Mitotic spindle-associated MMXD complex subunit MIP18	14.8843	13.5818	13.992	15.089	15.1851	14.7448	+	MIB_CON	0.982988	0.0379155	0.853603	2.09709
Q9NR28	DIABLO	Diablo homolog, mitochondrial	15.2127	13.9344	14.3624	15.6002	15.4504	15.0429	+	MIB_CON	0.982542	0.0377383	0.861348	2.09618
Q9UBM7	DHCR7	7-dehydrocholesterol reductase	16.5151	16.232	16.1699	17.3738	17.2224	16.9328	+	MIB_CON	2.18624	0	0.870656	5.20079
P84074	HPCA	Neuron-specific calcium-binding protein hippocalcin	14.3075	13.9415	14.7493	15.1783	15.1253	15.3077	+	MIB_CON	1.65552	0.00273846	0.871001	3.63283
P30626	SRI	Sorcin	15.3676	14.3479	14.5469	15.7398	15.8437	15.3175	+	MIB_CON	1.17782	0.0239791	0.879576	2.50513
O60925	PFDN1	Prefoldin subunit 1	15.5984	14.3845	14.8508	15.9254	16.0038	15.6247	+	MIB_CON	1.14651	0.0250625	0.906749	2.43796
Q63HQ2	EGFLAM	Pikachurin	13.9682	14.1509	14.2318	14.9681	15.1661	14.9429	+	MIB_CON	3.00616	0	0.908743	8.64224
O14810	CPLX1	Complexin-1	15.2003	13.9894	14.9762	16.0468	15.6978	15.1582	+	MIB_CON	0.942124	0.042371	0.912316	2.01416
P10745	RBP3	Retinol-binding protein 3	14.3622	14.7019	14.8593	15.6442	15.7408	15.3023	+	MIB_CON	2.01584	0	0.9213	4.65272
P27105	STOM	Erythrocyte band 7 integral membrane protein	14.6175	14.6275	15.0963	15.6862	15.6734	15.7996	+	MIB_CON	2.34698	0	0.939315	5.76312
Q13137	CALCOCO2	Calcium-binding and coiled-coil domain-containing protein 2	13.1095	13.1053	13.6123	14.2573	14.1127	14.3002	+	MIB_CON	2.22608	0	0.947685	5.33584
Q9UHD9	UBQLN2	Ubiquilin-2	13.8143	13.0528	13.397	14.6253	14.5418	13.9529	+	MIB_CON	1.4484	0.00874172	0.951977	3.1175
Q9NRX5	SERINC1	Serine incorporator 1	14.7383	14.717	14.939	15.9612	15.7325	15.5575	+	MIB_CON	2.65233	0	0.952302	6.9708
Q9P0R6	GSKIP	GSK3-beta interaction protein	14.5304	13.1917	13.5942	14.6617	14.9481	14.5846	+	MIB_CON	1.09567	0.0295879	0.959352	2.33027
Q9NRR5	UBQLN4	Ubiquilin-4	14.7932	13.6207	14.0812	15.1854	15.3046	14.9502	+	MIB_CON	1.29063	0.0172254	0.981722	2.75308
Q9NZ45	CISD1	CDGSH iron-sulfur domain-containing protein 1	15.7097	14.754	15.1657	16.5359	16.4144	15.6427	+	MIB_CON	1.18036	0.0241053	0.987861	2.51061
Q8IXH6	TP53INP2	Tumor protein p53-inducible nuclear protein 2	13.2934	12.7387	12.2852	14.4244	13.8158	13.0448	+	MIB_CON	0.935749	0.0426667	0.989249	2.0013
P48449	LSS	Lanosterol synthase	14.963	15.0828	15.0924	16.1927	16.278	15.6821	+	MIB_CON	2.20695	0	1.00485	5.27064
P46976	GYG1	Glycogenin-1	15.0851	13.8542	14.9728	15.6527	15.8257	15.4925	+	MIB_CON	1.18491	0.0242328	1.0196	2.52043
Q13907	IDI1	Isopentenyl-diphosphate Delta-isomerase 1	14.6788	14.441	14.2191	15.7141	15.7298	14.9856	+	MIB_CON	1.67788	0.00287097	1.0302	3.69127
P05067	APP	Amyloid beta A4 protein	12.6482	12.8799	13.4483	13.9453	14.0758	14.0598	+	MIB_CON	1.89461	0	1.0348	4.28996
Q86SX6	GLRX5	Glutaredoxin-related protein 5, mitochondrial	14.6875	14.1279	14.5494	15.928	15.7312	14.8608	+	MIB_CON	1.33512	0.0133095	1.05172	2.85364
P09486	SPARC	SPARC	14.2804	14.3741	14.7987	15.3957	15.768	15.5741	+	MIB_CON	2.32788	0	1.09491	5.6938
P14324	FDPS	Farnesyl pyrophosphate synthase	16.8344	17.011	16.8347	18.1243	18.1529	17.7231	+	MIB_CON	2.73732	0	1.10675	7.34344
P05386	RPLP1	60S acidic ribosomal protein P1	16.2018	14.9419	14.9343	16.5538	16.9805	15.914	+	MIB_CON	1.00803	0.0328381	1.12344	2.14831
Q15392	DHCR24	Delta(24)-sterol reductase	15.0211	14.988	14.9335	16.31	16.3448	15.8074	+	MIB_CON	2.58442	0	1.17322	6.685
P20674	COX5A	Cytochrome c oxidase subunit 5A, mitochondrial	16.1592	15.0045	15.5409	16.9525	17.1251	16.4272	+	MIB_CON	1.4886	0.00819178	1.26674	3.21405
P53602	MVD	Diphosphomevalonate decarboxylase	14.4377	14.5791	14.2408	15.886	15.92	15.2691	+	MIB_CON	2.26122	0	1.27247	5.45731
P02787	TF	Serotransferrin	13.822	13.955	14.0018	15.0551	15.0484	15.5103	+	MIB_CON	2.85465	0	1.27828	7.88695
P09972	ALDOC	Fructose-bisphosphate aldolase C	15.3808	15.2383	15.7507	16.9323	16.769	16.5278	+	MIB_CON	2.58242	0	1.28641	6.67676
O60888	CUTA	Protein CutA	15.8204	14.4051	14.8871	16.5623	16.808	15.6296	+	MIB_CON	1.10983	0.028	1.29575	2.36008
A2RU67	FAM234B	Protein FAM234B	13.7758	13.5443	13.7047	15.1477	14.9835	14.7913	+	MIB_CON	3.33351	0	1.29928	10.5068
O43716	GATC	Glutamyl-tRNA(Gln) amidotransferase subunit C, mitochondrial	14.7658	12.4505	13.5869	15.0954	15.1378	14.5891	+	MIB_CON	0.904276	0.0465043	1.33968	1.93803
P02786	TFRC	Transferrin receptor protein 1	14.9131	15.2782	15.2997	16.3399	16.5221	16.6582	+	MIB_CON	3.00296	0	1.34307	8.62564
Q9BWD1	ACAT2	Acetyl-CoA acetyltransferase, cytosolic	16.1922	16.2691	16.1315	17.7589	17.8721	17.0883	+	MIB_CON	2.28785	0	1.37552	5.55082
O43169	CYB5B	Cytochrome b5 type B	16.979	15.555	16.2033	17.8391	17.7801	17.3095	+	MIB_CON	1.45941	0.00885906	1.39713	3.14379
P07602	PSAP	Prosaposin	14.4101	14.372	14.297	15.8363	15.8672	15.6239	+	MIB_CON	4.15185	0	1.41612	16.9828
Q15121	PEA15	Astrocytic phosphoprotein PEA-15	15.752	14.3727	14.8784	16.5561	16.7742	15.9353	+	MIB_CON	1.39529	0.0115337	1.42082	2.99234
P21741	MDK	Midkine	13.1339	13.2109	13.171	15.4656	14.0362	14.3512	+	MIB_CON	1.53596	0.005	1.44575	3.32985
Q9UMX0	UBQLN1	Ubiquilin-1	14.522	13.7933	13.997	16.0304	16.0304	14.9276	+	MIB_CON	1.66251	0.00275969	1.55869	3.65105
Q9BTM9	URM1	Ubiquitin-related modifier 1	14.515	12.6092	12.076	14.8634	15.0824	13.9942	+	MIB_CON	0.908733	0.0454035	1.57992	1.94697
P37268	FDFT1	Squalene synthase	15.8169	15.743	15.8243	17.6717	17.6309	16.8861	+	MIB_CON	2.47364	0	1.60151	6.2405
Q567V2	MPV17L2	Mpv17-like protein 2	13.4822	13.4283	12.8952	14.9264	15.1264	14.9271	+	MIB_CON	3.01248	0	1.7247	8.67513
Q9NR19	ACSS2	Acetyl-coenzyme A synthetase, cytoplasmic	13.1216	13.4919	13.0802	15.1706	15.3823	14.451	+	MIB_CON	2.3284	0	1.77008	5.69569
Q9NX55	HYPK	Huntingtin-interacting protein K	14.626	12.0515	13.3723	15.4122	15.5462	14.5536	+	MIB_CON	1.06201	0.0324158	1.82076	2.25985
P02649	APOE	Apolipoprotein E	13.2605	13.6578	14.2987	15.7023	15.4796	15.6263	+	MIB_CON	2.41707	0	1.86373	6.02337
P07919	UQCRH	Cytochrome b-c1 complex subunit 6, mitochondrial	16.7257	14.2173	15.6371	17.5743	17.5443	17.0972	+	MIB_CON	1.18951	0.0243617	1.87862	2.53037
Q9Y5J9	TIMM8B	Mitochondrial import inner membrane translocase subunit Tim8 B	14.9861	14.0818	12.9115	16.7576	16.2475	14.6639	+	MIB_CON	1.0227	0.0325385	1.89652	2.17846
O14561	NDUFAB1	Acyl carrier protein, mitochondrial	16.334	14.678	14.6	17.5297	17.5514	16.4179	+	MIB_CON	1.35269	0.012878	1.96235	2.89381
Q99519	NEU1	Sialidase-1	12.9989	13.663	13.6751	15.5208	15.8172	15.0042	+	MIB_CON	2.44729	0	2.00172	6.13856
P62158	CALM1	Calmodulin	15.8586	15.7761	15.5511	18.3747	18.0757	16.7609	+	MIB_CON	1.78665	0.001	2.00853	3.98421
Q01581	HMGCS1	Hydroxymethylglutaryl-CoA synthase, cytoplasmic	15.5159	15.5703	15.3907	17.9943	18.202	16.7472	+	MIB_CON	2.03514	0	2.15555	4.71249
