# Supplementary material for: T-Type Calcium Channel Inhibitors Induce Apoptosis in Medulloblastoma Cells Associated with Altered Metabolic Activity
Source: Mol Neurobiol. 2022 Mar 4;59(5):2932–45. doi: 10.1007/s12035-022-02771-0 (PMC9016057; doi:10.1007/s12035-022-02771-0)
Supplement: Supplementary file 4 — Supplemental Table S3 (XLSX 27.6 KB) [file 12035_2022_2771_MOESM4_ESM.xlsx]

## Sheet: Decreased proteins
Decreased proteins
GO biological process complete	Count	Fold Enrichment	P value	FDR
Aerobic respiration	23	24.67	1.8e-24	2.85e-20
Oxidative phosphorylation	21	30.03	5.29e-24	4.18e-20
Cellular respiration	23	21.11	4.59e-23	2.42e-19
Respiratory electron transport chain	20	30.65	4.74e-23	1.87e-19
Mitochondrial ATP synthesis coupled electron transport	19	35.06	6.37e-23	2.01e-19
ATP synthesis coupled electron transport	19	35.06	6.37e-23	1.68e-19
Electron transport chain	22	22.21	1.58e-22	3.58e-19
Cellular metabolic process	96	2.18	4.52e-22	8.94e-19
Aerobic electron transport chain	18	35.11	9.08e-22	1.59e-18
Energy derivation by oxidation of organic compounds	23	15.42	3.17e-20	5.02e-17
ATP metabolic process	21	17.5	1.45e-19	2.08e-16
Metabolic process	97	2	1.86e-19	2.46e-16
Mitochondrial electron transport, NADH to ubiquinone	14	49.04	6.47e-19	7.86e-16
Generation of precursor metabolites and energy	25	10.65	2.6e-18	2.93e-15
NADH dehydrogenase complex assembly	14	36.41	2.4e-17	2.53e-14
Mitochondrial respiratory chain complex I assembly	14	36.41	2.4e-17	2.38e-14
Cellular nitrogen compound metabolic process	59	2.98	1.7e-16	1.58e-13
Mitochondrial translation	15	22.99	7.66e-16	6.73e-13
Mitochondrial translational elongation	14	27.3	8.53e-16	7.1e-13
Mitochondrial translational termination	14	27	9.82e-16	7.77e-13
Translational termination	14	24.77	2.89e-15	2.17e-12
Mitochondrial respiratory chain complex assembly	14	23.79	4.8e-15	3.45e-12
Mitochondrial gene expression	15	18.13	1.89e-14	1.3e-11
Translational elongation	14	18.92	8.6e-14	5.66e-11
Protein-containing complex subunit organization	37	3.96	2.3e-13	1.46e-10
Cellular protein complex disassembly	14	17.41	2.45e-13	1.49e-10
Gene expression	41	3.32	2.09e-12	1.22e-09
Translation	18	7.98	2.1e-11	1.19e-08
Mitochondrion organization	19	6.97	5.21e-11	2.84e-08
Cellular nitrogen compound biosynthetic process	33	3.65	5.57e-11	2.93e-08
Peptide biosynthetic process	18	7.46	6.05e-11	3.09e-08
Amide biosynthetic process	20	6.39	6.74e-11	3.33e-08
Protein-containing complex disassembly	14	10.54	1.35e-10	6.48e-08
Cellular protein-containing complex assembly	24	4.75	2.53e-10	1.18e-07
Peptide metabolic process	19	5.99	6.01e-10	2.71e-07
Nucleobase-containing compound metabolic process	42	2.66	1.07e-09	4.71e-07
Organic substance metabolic process	79	1.73	1.11e-09	4.73e-07
Cellular biosynthetic process	42	2.65	1.2e-09	4.99e-07
Heterocycle metabolic process	43	2.55	2.31e-09	9.36e-07
Cellular amide metabolic process	22	4.6	2.77e-09	1.09e-06
Cellular component disassembly	16	6.71	3.29e-09	1.27e-06
Cellular aromatic compound metabolic process	43	2.51	3.74e-09	1.41e-06
Primary metabolic process	75	1.75	4.13e-09	1.52e-06
Nitrogen compound metabolic process	72	1.79	4.25e-09	1.53e-06
Biosynthetic process	42	2.52	5.99e-09	2.11e-06
Organic substance biosynthetic process	41	2.51	1.06e-08	3.64e-06
Organic cyclic compound metabolic process	44	2.37	1.43e-08	4.82e-06
Nucleic acid metabolic process	34	2.63	1.01e-07	3.34e-05
Cellular macromolecule biosynthetic process	28	2.93	2.21e-07	7.13e-05
Protein-containing complex assembly	25	3.16	2.92e-07	9.23e-05
Macromolecule biosynthetic process	28	2.86	3.64e-07	0.000113
Organonitrogen compound biosynthetic process	25	3.11	3.87e-07	0.000118
Cellular component biogenesis	37	2.31	6.62e-07	0.000197
Macromolecule metabolic process	62	1.73	6.66e-07	0.000195
Cellular component organization or biogenesis	61	1.74	8.5e-07	0.000244
RNA metabolic process	26	2.82	1.36e-06	0.000383
Ribonucleoprotein complex biogenesis	13	4.83	3.87e-06	0.00107
Ribosome biogenesis	11	5.74	4.68e-06	0.00127
Cellular process	110	1.22	5.98e-06	0.0016
Ribosomal large subunit biogenesis	6	14.3	6.09e-06	0.0016
RNA processing	18	3.32	8.73e-06	0.00226
Succinate metabolic process	3	85.81	1.55e-05	0.00396
Cellular macromolecule metabolic process	50	1.75	2.1e-05	0.00526
Response to oxidative stress	11	4.84	2.19e-05	0.00541
Cellular component organization	55	1.63	3.84e-05	0.00934
Tricarboxylic acid cycle	4	20.19	6.79e-05	0.0163
Cellular component assembly	30	2.06	0.000108	0.0256
Proton transmembrane transport	6	7.74	0.00016	0.0372

## Sheet: Increased proteins
Increased proteins
GO biological process complete	Count	Fold Enrichment	P value	FDR
Secondary alcohol biosynthetic process	16	75.58	3.87e-24	6.12e-20
Cholesterol biosynthetic process	16	75.58	3.87e-24	3.06e-20
Sterol biosynthetic process	16	65.72	2.48e-23	1.3e-19
Alcohol biosynthetic process	17	32.78	2.86e-20	1.13e-16
Cholesterol metabolic process	18	27.21	4.17e-20	1.32e-16
Steroid biosynthetic process	18	26.99	4.75e-20	1.25e-16
Secondary alcohol metabolic process	18	25.19	1.46e-19	3.29e-16
Sterol metabolic process	18	24.12	2.96e-19	5.85e-16
Small molecule biosynthetic process	26	9.27	9.12e-18	1.6e-14
Steroid metabolic process	20	14.26	3.67e-17	5.8e-14
Alcohol metabolic process	21	11.84	1.88e-16	2.7e-13
Organic hydroxy compound biosynthetic process	17	18.46	1.92e-16	2.53e-13
Lipid biosynthetic process	25	7.5	4.71e-15	5.73e-12
Small molecule metabolic process	37	4.31	1.07e-14	1.2e-11
Lipid metabolic process	32	4.95	2.97e-14	3.14e-11
Organic hydroxy compound metabolic process	21	8.13	2.18e-13	2.16e-10
Regulated exocytosis	23	6.23	2.74e-12	2.55e-09
Exocytosis	23	5.54	2.82e-11	2.47e-08
Regulation of lipid metabolic process	17	8.48	2.86e-11	2.38e-08
Cellular lipid metabolic process	24	4.64	3.29e-10	2.6e-07
Isoprenoid biosynthetic process	7	47.24	5.49e-10	4.13e-07
Isoprenoid metabolic process	11	14.53	5.52e-10	3.97e-07
Secretion by cell	23	4.66	7.53e-10	5.18e-07
Biosynthetic process	41	2.7	7.69e-10	5.06e-07
Export from cell	23	4.43	2.01e-09	1.27e-06
Organic substance biosynthetic process	39	2.63	5.46e-09	3.32e-06
Secretion	23	4.15	6.58e-09	3.85e-06
Organic cyclic compound biosynthetic process	24	3.79	1.62e-08	9.12e-06
Acetyl-CoA metabolic process	6	37.79	3.17e-08	1.73e-05
Neutrophil degranulation	15	5.88	5.26e-08	2.77e-05
Cell activation involved in immune response	17	5.03	5.76e-08	2.94e-05
Neutrophil activation involved in immune response	15	5.81	6.16e-08	3.04e-05
Neutrophil mediated immunity	15	5.7	7.75e-08	3.71e-05
Neutrophil activation	15	5.69	7.95e-08	3.7e-05
Granulocyte activation	15	5.63	9.02e-08	4.07e-05
Leukocyte degranulation	15	5.59	9.97e-08	4.38e-05
Myeloid leukocyte activation	16	5.12	1.14e-07	4.89e-05
Sulfur compound metabolic process	13	6.59	1.25e-07	5.2e-05
Myeloid leukocyte mediated immunity	15	5.43	1.44e-07	5.82e-05
Myeloid cell activation involved in immune response	15	5.37	1.66e-07	6.55e-05
Organophosphate metabolic process	19	4.02	2.72e-07	0.000105
Leukocyte activation involved in immune response	16	4.76	3e-07	0.000113
Vesicle-mediated transport	29	2.78	3.07e-07	0.000113
Terpenoid metabolic process	8	12.19	4.88e-07	0.000175
Purine-containing compound metabolic process	12	6.4	5.23e-07	0.000184
Metabolic process	70	1.59	6.52e-07	0.000224
Nucleobase-containing small molecule metabolic process	14	5.14	7.39e-07	0.000249
Purine nucleoside bisphosphate metabolic process	8	11.37	8.07e-07	0.000266
Ribonucleoside bisphosphate metabolic process	8	11.37	8.07e-07	0.00026
Nucleoside bisphosphate metabolic process	8	11.37	8.07e-07	0.000255
Establishment of localization in cell	31	2.51	1e-06	0.000311
Regulation of vesicle-mediated transport	14	4.99	1.03e-06	0.000313
Purine ribonucleotide metabolic process	11	6.56	1.29e-06	0.000384
Acyl-CoA metabolic process	7	13.64	1.29e-06	0.000377
Thioester metabolic process	7	13.64	1.29e-06	0.00037
Primary metabolic process	64	1.64	1.62e-06	0.000457
Organophosphate biosynthetic process	14	4.79	1.64e-06	0.000455
Ribonucleotide metabolic process	11	6.26	1.99e-06	0.000541
Purine nucleotide metabolic process	11	6.24	2.04e-06	0.000547
Terpenoid biosynthetic process	4	53.98	2.1e-06	0.000554
Organic substance metabolic process	66	1.59	2.44e-06	0.000633
Leukocyte activation	18	3.62	2.47e-06	0.000631
Ribose phosphate metabolic process	11	6.06	2.69e-06	0.000675
Cellular metabolic process	64	1.6	3.35e-06	0.000828
Cholesterol biosynthetic process via lathosterol	3	> 100	4.89e-06	0.00119
Cholesterol biosynthetic process via desmosterol	3	> 100	4.89e-06	0.00117
Unclassified	1	0.07	5.89e-06	0.00139
Biological_process	108	1.14	5.89e-06	0.00137
Platelet degranulation	7	10.25	7.71e-06	0.00177
Farnesyl diphosphate metabolic process	3	> 100	7.8e-06	0.00176
Isopentenyl diphosphate biosynthetic process	3	> 100	7.8e-06	0.00174
Isopentenyl diphosphate metabolic process	3	> 100	7.8e-06	0.00171
Iron ion homeostasis	6	13.03	9.74e-06	0.00211
Immune effector process	17	3.42	1.02e-05	0.00218
Generation of precursor metabolites and energy	11	5.16	1.19e-05	0.0025
Transition metal ion homeostasis	7	9.45	1.28e-05	0.00267
Organic cyclic compound metabolic process	35	2.08	1.4e-05	0.00286
Leukocyte mediated immunity	15	3.71	1.42e-05	0.00287
Cellular process	100	1.22	1.68e-05	0.00336
Cell activation	18	3.12	1.82e-05	0.0036
Nucleotide metabolic process	11	4.89	1.92e-05	0.00374
Regulation of endocytosis	8	7.2	2.03e-05	0.00391
Regulation of receptor internalization	5	16.29	2.03e-05	0.00387
Monocarboxylic acid metabolic process	12	4.39	2.26e-05	0.00425
Purine nucleoside bisphosphate biosynthetic process	5	15.75	2.37e-05	0.00441
Ribonucleoside bisphosphate biosynthetic process	5	15.75	2.37e-05	0.00435
Nucleoside bisphosphate biosynthetic process	5	15.75	2.37e-05	0.0043
Nucleoside phosphate metabolic process	11	4.77	2.41e-05	0.00433
Carbohydrate derivative metabolic process	17	3.19	2.49e-05	0.00443
Cellular localization	33	2.09	2.75e-05	0.00483
Regulation of receptor-mediated endocytosis	6	10.5	3.12e-05	0.00542
Regulation of localization	31	2.13	3.15e-05	0.00542
Carboxylic acid metabolic process	15	3.4	3.79e-05	0.00645
Response to oxidative stress	10	4.84	5.04e-05	0.00848
Establishment of protein localization to membrane	9	5.43	5.2e-05	0.00865
Cellular transition metal ion homeostasis	6	9.53	5.23e-05	0.00862
Cellular iron ion homeostasis	5	13.12	5.39e-05	0.00878
Oxoacid metabolic process	15	3.27	5.85e-05	0.00944
Phospholipid metabolic process	10	4.75	5.95e-05	0.0095
Regulation of tau-protein kinase activity	10	43.6	5.95e-05	0.0095
Fatty acid metabolic process	3	5.15	7.56e-05	0.012
Organic acid metabolic process	9	3.16	7.71e-05	0.0121
Carboxylic acid biosynthetic process	15	5.7	8.62e-05	0.0134
Modulation of chemical synaptic transmission	8	4.38	9.93e-05	0.0152
Regulation of trans-synaptic signaling	10	4.37	0.000113	0.0172
Localization within membrane	10	3.69	0.000115	0.0173
Phosphorus metabolic process	12	2.37	0.000115	0.0172
Cellular amide metabolic process	23	3.23	0.00012	0.0177
Organic acid biosynthetic process	14	5.52	0.000122	0.0179
Acyl-CoA biosynthetic process	8	16.8	0.000124	0.018
Regulation of long-term synaptic potentiation	4	16.8	0.000128	0.0184
Thioester biosynthetic process	4	16.8	0.000128	0.0183
Regulation of amyloid fibril formation	4	35.43	0.000128	0.0181
Organonitrogen compound metabolic process	3	1.66	0.000129	0.0181
Regulation of cellular localization	46	3.15	0.000152	0.0211
Protein localization to membrane	14	3.83	0.000158	0.0218
Transport	11	1.73	0.000162	0.022
Purine ribonucleotide biosynthetic process	41	7.61	0.000166	0.0224
Cellular biosynthetic process	6	2.02	0.000172	0.023
Regulation of amyloid-beta clearance	29	31.49	0.000175	0.0232
Phospholipid biosynthetic process	3	5.23	0.000176	0.0232
Regulation of transport	8	2.35	0.000177	0.0231
Response to metal ion	22	4.49	0.000194	0.0251
Phosphate-containing compound metabolic process	9	2.3	0.000213	0.0274
Regulation of cholesterol biosynthetic process	22	28.34	0.000232	0.0295
Regulation of sterol biosynthetic process	3	28.34	0.000233	0.0294
Purine nucleotide biosynthetic process	3	7.09	0.000233	0.0292
Isopentenyl diphosphate biosynthetic process, mevalonate pathway	6	> 100	0.000249	0.0309
Regulation of neurofibrillary tangle assembly	2	> 100	0.000272	0.0336
Ribonucleotide biosynthetic process	2	6.96	0.000272	0.0333
Regulation of protein metabolic process	6	1.99	0.000274	0.0333
Amyloid precursor protein metabolic process	28	24.64	0.000297	0.0359
Monocarboxylic acid biosynthetic process	3	6.67	0.000338	0.0405
Ribose phosphate biosynthetic process	6	6.63	0.00034	0.0404
Purine-containing compound biosynthetic process	6	6.63	0.000351	0.0414
Regulation of biological quality	6	1.75	0.000351	0.0411
Farnesyl diphosphate biosynthetic process	37	94.47	0.000364	0.0423
Positive regulation of amyloid fibril formation	2	94.47	0.000406	0.0469
Sensory perception of mechanical stimulus	2	6.4	0.000406	0.0465
